# Supplementary material for: Association of ATG16L1 gene haplotype with inflammatory bowel disease in Indians
Source: PLoS One. 2017 May 19;12(5):e0178291. doi: 10.1371/journal.pone.0178291 (PMC5438258; doi:10.1371/journal.pone.0178291)
Supplement: S1 Table — Following are the expansions and codes: PID is the participant ID. Sex, 1 = male, 2 = female. Diagnosis, 1 = control, 2 = Crohn’s disease, 3 = ulcerative colitis. For individual SNPs each allele is shown separately, 1 = A, 2 = C, 3 = G, 4 = T, and 0 = untypable. (XLSX) [file pone.0178291.s001.xlsx]

## Sheet: Individual level data
PID	Age	Sex	Diagnosis	rs3792106	rs3792106	rs6737398	rs6737398	rs4663421	rs4663421	rs11682898	rs11682898	rs3792109	rs3792109	rs2241877	rs2241877	rs2241880	rs2241880	rs10210302_A1	rs10210302_A2	rs3792106_A1	rs3792106_A2	rs4663396_A1	rs4663396_A2	rs4663402_A1	rs4663402_A2
8	15	2	3	1	3	1	3	3	3	2	2	4	2	2	4	2	4	2	4	3	1	4	2	1	1
15	51	2	3	3	3	1	3	3	3	2	4	4	2	2	2	0	0	2	4	3	3	4	2	1	1
23	25	1	3	3	3	1	3	3	3	2	4	4	2	2	2	2	4	2	4	3	3	4	2	1	1
28	71	1	3	3	3	1	1	3	3	2	2	4	4	2	2	2	2	4	4	3	3	2	2	1	1
29	45	2	1	3	3	1	1	3	3	2	4	4	2	2	2	2	4	2	4	3	3	4	2	1	1
30	39	2	1	3	3	1	1	3	3	2	2	4	4	2	2	2	2	4	4	3	3	2	2	1	1
35	32	2	3	1	3	1	3	3	3	2	2	4	2	2	4	2	4	2	4	3	1	2	2	1	1
37	53	2	3	3	3	1	3	3	3	2	4	4	2	2	2	2	4	2	4	3	1	4	2	1	1
40	55	2	1	3	3	1	1	3	3	2	2	4	4	2	2	2	2	4	4	3	3	2	2	1	1
45	21	1	1	3	3	1	3	3	3	2	4	4	2	2	2	2	4	2	4	0	0	4	2	1	1
49	47	1	3	1	3	1	1	2	3	2	2	4	2	2	2	2	4	2	4	3	1	4	2	4	1
50	32	1	2	1	3	1	3	3	3	2	2	4	2	2	4	2	4	2	4	3	1	2	2	1	1
51	32	1	3	3	3	1	3	3	3	2	4	4	2	2	2	2	4	2	4	3	3	4	2	1	1
52	31	1	3	3	3	1	1	3	3	2	2	4	4	2	2	2	2	4	4	3	3	2	2	1	1
53	20	2	2	1	3	3	3	3	3	2	4	2	2	2	4	4	4	2	2	3	1	4	2	1	1
55	62	2	3	1	3	1	1	2	3	2	2	4	2	2	2	2	4	2	4	3	1	4	2	4	1
56	35	2	1	3	3	1	1	3	3	2	2	4	4	2	2	2	2	2	4	3	3	2	2	1	1
57	23	1	2	1	3	1	3	3	3	2	2	4	2	2	4	2	4	2	4	3	1	2	2	1	1
61	32	1	1	1	3	3	3	3	3	2	4	2	2	2	4	4	4	2	2	3	1	4	2	1	1
63	37	2	1	3	3	1	1	3	3	2	2	4	4	2	2	2	2	4	4	3	3	2	2	1	1
64	58	1	1	1	1	3	3	3	3	2	2	2	2	4	4	4	4	2	2	1	1	2	2	1	1
65	51	1	3	3	3	1	1	3	3	2	2	4	4	2	2	2	2	4	4	3	3	2	2	1	1
66	67	1	1	1	3	1	1	2	3	2	2	4	2	2	2	2	4	2	4	3	1	4	2	4	1
68	47	1	1	1	1	3	3	3	3	2	2	2	2	4	4	4	4	2	2	1	1	2	2	1	1
69	18	2	1	3	3	1	1	3	3	2	2	4	4	2	2	2	2	4	4	3	3	2	2	1	1
72	19	1	2	3	3	1	3	3	3	2	4	4	2	2	2	2	4	2	4	3	3	4	2	1	1
73	48	2	1	3	3	1	3	3	3	2	4	4	2	2	2	2	4	2	4	3	3	4	2	1	1
75	44	2	1	3	3	1	3	3	3	2	4	4	2	2	2	2	4	2	4	3	3	4	2	1	1
77	45	2	3	1	3	1	3	3	3	2	2	4	2	2	4	2	4	2	4	3	1	2	2	1	1
78	53	1	1	1	3	1	1	3	3	2	2	4	2	2	2	2	4	2	4	3	1	4	2	1	1
79	24	1	2	1	3	1	3	3	3	2	2	4	2	2	4	2	4	2	4	3	1	2	2	1	1
81	49	1	1	3	3	1	1	3	3	2	2	4	4	2	2	2	2	4	4	3	3	2	2	1	1
82	43	1	1	1	1	3	3	3	3	2	2	2	2	4	4	4	4	2	2	1	1	2	2	1	1
86	71	1	1	3	3	1	3	3	3	2	4	4	2	2	2	2	4	2	4	3	3	4	2	1	1
88	36	1	3	3	3	1	3	3	3	2	4	4	2	2	2	2	4	2	4	3	3	4	2	1	1
90	43	1	2	1	3	1	1	2	3	2	2	4	2	2	2	2	4	2	4	3	1	4	2	4	1
93	26	1	3	1	3	1	3	3	3	2	2	4	2	2	4	2	4	2	4	3	1	2	2	1	1
95	29	2	2	3	3	1	3	3	3	2	4	4	2	2	2	2	4	2	4	3	3	4	2	1	1
96	45	1	2	3	3	1	1	3	3	2	2	4	4	2	2	2	2	4	4	3	3	2	2	1	1
106	61	1	1	3	3	1	1	3	3	2	2	4	4	2	2	2	2	4	4	3	3	2	2	1	1
108	25	2	1	1	1	3	3	3	3	2	2	2	2	4	4	4	4	2	2	1	1	2	2	1	1
110	42	1	1	1	3	3	3	3	3	2	4	2	2	2	4	4	4	2	2	3	1	4	2	1	1
112	51	1	1	1	3	3	3	3	3	2	4	2	2	2	4	4	4	2	2	3	1	4	2	1	1
114	37	2	1	1	1	3	3	3	3	2	2	2	2	2	4	4	4	2	2	1	1	4	2	1	1
117	27	1	3	1	1	1	3	2	3	2	2	2	2	2	4	4	4	2	2	1	1	4	2	4	1
122	46	2	1	1	3	1	3	3	3	2	2	4	2	2	2	2	4	2	4	3	1	4	2	1	1
123	46	1	1	1	3	1	3	3	3	2	2	4	2	2	4	2	4	2	4	3	1	2	2	1	1
124	35	2	1	3	3	1	3	3	3	2	4	4	2	2	4	2	4	2	4	3	3	4	2	1	1
125	24	2	1	3	3	1	1	3	3	2	2	4	4	2	2	2	2	4	4	3	3	2	2	1	1
127	47	1	1	3	3	1	1	3	3	2	2	4	4	2	2	2	2	4	4	3	3	2	2	1	1
129	62	1	1	1	3	1	3	3	3	2	2	4	2	2	4	2	4	2	4	3	1	2	2	1	1
132	37	2	2	1	3	1	1	2	3	2	2	4	2	2	2	2	4	2	4	3	1	4	2	4	1
133	17	1	3	3	3	1	1	3	3	2	2	4	4	2	2	2	2	4	4	3	3	2	2	1	1
134	34	2	3	1	3	1	1	3	3	2	2	4	2	2	2	2	4	2	4	3	1	4	2	1	1
138	37	2	1	3	3	1	1	3	3	2	2	4	4	2	2	2	2	4	4	3	3	2	2	1	1
139	46	2	3	1	3	1	3	3	3	2	4	2	2	2	2	4	4	2	2	3	1	4	4	1	1
145	43	1	1	3	3	1	1	3	3	2	2	4	4	2	2	2	2	4	4	3	3	2	2	1	1
149	25	2	1	1	3	1	3	3	3	2	4	2	2	2	2	4	4	2	2	3	1	4	4	1	1
150	57	1	1	3	3	1	3	3	3	4	4	2	2	2	2	4	4	2	2	3	3	4	4	1	1
151	38	1	2	1	3	3	3	3	3	2	4	2	2	2	4	4	4	2	2	3	1	4	2	1	1
154	23	2	1	1	3	1	3	3	3	2	2	4	2	2	4	2	4	2	4	3	1	2	2	1	1
158	30	2	1	1	3	1	3	3	3	2	2	4	2	2	4	2	4	2	4	3	1	2	2	1	1
165	39	2	2	3	3	1	1	3	3	2	2	4	4	2	2	2	2	4	4	3	3	2	2	1	1
170	57	2	1	1	3	1	3	3	3	2	2	4	2	2	4	2	4	2	4	3	1	2	2	1	1
171	36	1	1	3	3	1	1	3	3	2	2	4	4	2	2	2	2	2	4	3	1	2	2	1	1
172	29	1	1	1	3	1	3	3	3	2	2	4	2	2	4	2	4	2	4	3	1	2	2	1	1
173	53	1	2	1	3	1	3	3	3	2	2	4	2	2	4	2	4	2	4	3	1	2	2	1	1
174	33	1	1	1	3	1	3	3	3	2	2	4	2	2	4	2	4	2	4	3	1	2	2	1	1
175	52	2	1	3	3	1	1	3	3	2	2	4	4	2	2	2	2	4	4	3	3	2	2	1	1
178	31	1	1	1	3	1	3	3	3	2	2	4	2	2	4	2	4	2	4	3	1	2	2	1	1
181	39	2	1	3	3	1	1	3	3	2	2	4	4	2	2	2	2	0	0	0	0	0	0	0	0
183	34	1	1	1	1	3	3	3	3	2	2	2	2	4	4	4	4	2	2	1	1	2	2	1	1
190	38	2	3	3	3	3	3	3	3	4	4	2	2	2	2	4	4	2	2	3	3	4	4	1	1
197	18	1	1	3	3	1	1	3	3	2	2	4	4	2	2	2	2	4	4	3	3	2	2	1	1
201	60	2	2	3	3	1	1	3	3	2	2	4	4	2	2	2	2	4	4	3	3	2	2	1	1
204	36	2	1	1	1	1	3	3	3	2	2	2	2	2	4	4	4	2	2	1	1	4	2	1	1
205	39	2	1	3	3	1	1	3	3	2	2	4	4	2	2	2	2	4	4	3	3	2	2	1	1
211	29	2	1	1	3	1	3	3	3	2	2	4	2	2	4	2	4	4	4	3	3	2	2	1	1
214	26	1	1	3	3	1	1	3	3	2	2	4	4	2	2	2	2	4	4	3	3	2	2	1	1
215	53	1	1	3	3	1	1	3	3	2	2	4	4	2	2	2	2	4	4	3	3	2	2	1	1
215	53	1	1	1	1	1	3	2	3	2	2	2	2	2	4	4	4	4	4	3	3	2	2	1	1
220	34	2	1	1	1	1	3	3	3	2	2	2	2	2	2	4	4	2	2	1	1	0	0	1	1
221	36	2	3	1	3	1	3	3	3	2	2	4	2	2	4	2	4	2	4	3	1	2	2	1	1
222	51	1	1	1	1	1	3	3	3	2	2	2	2	2	4	4	4	2	2	1	1	4	2	1	1
228	26	1	1	1	1	1	3	3	3	2	2	2	2	2	4	4	4	2	2	1	1	4	2	4	1
230	43	1	1	3	3	1	1	3	3	2	2	4	4	2	2	2	2	4	4	3	3	2	2	1	1
231	27	1	1	3	3	1	3	3	3	2	4	4	2	2	2	2	4	2	4	3	3	4	2	1	1
235	26	1	1	3	3	1	1	3	3	2	2	4	4	2	2	2	2	4	4	3	3	2	2	1	1
241	28	1	1	3	3	1	1	3	3	2	2	4	4	2	2	2	2	0	0	3	3	2	2	1	1
243	27	1	1	3	3	1	3	3	3	2	2	4	2	2	2	2	4	2	4	3	3	4	2	1	1
244	62	1	1	3	3	1	1	3	3	2	2	4	4	2	2	2	2	4	4	3	3	2	2	1	1
249	44	2	1	1	3	1	1	3	3	2	2	4	2	2	2	2	4	2	4	3	1	4	2	1	1
251	42	2	2	3	3	1	1	3	3	2	2	4	4	2	2	2	2	2	4	3	3	0	0	1	1
253	33	1	1	1	3	1	3	3	3	2	2	4	2	2	4	2	4	2	4	3	1	2	2	1	1
255	59	1	2	1	1	1	3	3	3	2	2	2	2	2	4	4	4	2	2	1	1	4	2	1	1
259	49	1	1	1	3	1	3	3	3	2	2	4	2	2	4	2	4	2	4	3	1	2	2	1	1
266	30	2	1	1	3	1	3	3	3	2	2	4	2	2	4	2	4	2	4	3	1	2	2	1	1
271	33	1	1	1	3	1	3	3	3	2	2	4	2	2	4	2	4	2	4	3	1	2	2	1	1
276	60	1	1	1	1	3	3	3	3	2	2	2	2	4	4	4	4	0	0	3	1	4	2	1	1
277	49	2	3	1	1	3	3	3	3	2	2	2	2	2	4	4	4	2	2	1	1	4	2	1	1
284	44	1	1	1	3	1	3	3	3	2	2	4	2	2	4	2	4	2	4	3	1	2	2	1	1
290	18	1	1	1	3	3	3	3	3	2	4	2	2	2	4	4	4	2	2	3	1	4	2	1	1
291	23	2	2	3	3	1	1	3	3	2	2	4	4	2	2	2	2	4	4	3	3	2	2	1	1
297	39	1	1	1	3	1	3	3	3	2	2	4	2	2	4	2	4	2	4	3	1	2	2	1	1
311	45	1	1	3	3	1	1	3	3	2	2	4	4	2	2	2	2	4	4	3	3	2	2	1	1
312	54	2	3	3	3	0	0	3	3	2	2	4	4	2	2	0	0	4	4	3	3	2	2	1	1
316	17	1	2	1	1	3	3	3	3	2	2	2	2	2	4	4	4	2	2	1	1	4	2	1	1
320	68	1	1	1	1	1	3	2	3	2	2	2	2	2	4	4	4	2	2	1	1	4	2	4	1
330	64	1	3	1	3	1	1	2	3	2	2	4	2	2	2	2	4	2	4	3	1	4	2	4	1
344	16	2	2	3	3	1	1	3	3	2	2	4	4	2	2	2	2	4	4	3	3	2	2	1	1
346	33	1	2	1	1	1	3	2	3	2	2	2	2	2	4	4	4	2	2	1	1	4	2	4	1
347	27	2	2	3	3	1	3	3	3	2	4	4	2	2	2	2	4	2	4	3	3	4	2	1	1
356	35	1	2	1	3	1	1	2	3	2	2	4	2	2	2	2	4	2	4	3	1	4	2	4	1
358	42	1	2	1	3	1	1	2	3	2	2	4	2	2	2	2	4	2	4	3	1	4	2	4	1
368	23	1	1	3	3	1	1	3	3	2	2	4	4	2	2	2	2	4	4	3	3	2	2	1	1
370	29	1	1	3	3	1	3	3	3	2	4	4	2	2	2	2	4	2	4	0	0	4	2	1	1
371	23	1	3	3	3	1	1	3	3	2	2	4	4	2	2	2	2	4	4	3	3	2	2	1	1
373	52	2	1	3	3	1	1	3	3	2	2	4	4	2	2	2	2	4	4	3	3	2	2	1	1
377	34	2	1	3	3	1	1	3	3	2	2	4	4	2	2	2	2	4	4	3	3	2	2	1	1
379	31	2	1	3	3	1	3	3	3	2	4	4	2	2	2	0	0	2	4	3	3	4	2	1	1
382	29	1	2	0	0	0	0	0	0	0	0	0	0	0	0	2	4	2	4	3	1	2	2	1	1
384	61	2	2	3	3	1	3	3	3	2	4	4	2	2	2	2	4	2	4	3	3	4	2	1	1
387	25	1	1	1	3	1	1	3	3	2	2	4	2	2	2	2	4	2	4	3	1	4	2	1	1
391	40	1	1	3	3	1	3	3	3	2	4	4	2	2	2	2	4	2	4	3	3	4	2	1	1
392	42	1	2	3	3	1	3	3	3	2	4	4	2	2	2	2	4	2	4	3	3	4	2	1	1
393	52	1	1	1	3	1	1	3	3	2	2	4	2	2	2	2	4	2	4	3	1	4	2	1	1
394	22	1	1	1	3	1	3	3	3	2	2	4	2	2	4	2	4	2	4	3	1	2	2	1	1
396	13	1	2	1	1	3	3	3	3	2	2	2	2	4	4	4	4	2	2	1	1	2	2	1	1
397	44	1	3	3	3	1	3	3	3	2	4	4	2	2	4	2	4	2	4	3	3	4	2	1	1
400	65	1	2	1	3	1	1	2	3	2	2	4	2	2	2	2	4	2	4	3	1	4	2	4	1
403	10	1	2	1	1	3	3	3	3	2	2	2	2	2	4	4	4	2	2	1	1	4	2	1	1
407	33	1	2	3	3	1	3	3	3	2	4	4	2	2	2	2	4	2	4	3	3	4	2	1	1
410	36	1	1	1	1	1	3	2	3	2	2	2	2	2	4	4	4	2	2	1	1	4	2	4	1
412	31	2	3	0	0	0	0	0	0	0	0	0	0	0	0	0	0	2	2	3	1	4	4	4	1
413	19	2	2	1	3	1	3	3	3	2	2	4	2	2	4	2	4	2	4	3	1	2	2	1	1
415	34	1	1	0	0	0	0	0	0	0	0	0	0	0	0	0	0	2	4	3	1	2	2	1	1
418	60	1	3	0	0	0	0	0	0	0	0	0	0	0	0	0	0	2	2	3	1	4	2	1	1
419	41	1	1	1	3	1	3	3	3	2	2	4	2	2	4	2	4	2	4	3	1	2	2	1	1
420	31	1	3	1	3	1	1	2	3	2	2	4	2	2	2	2	4	2	4	3	1	4	2	4	1
421	48	1	3	1	3	1	3	3	3	2	2	4	2	2	4	2	4	2	4	3	1	2	2	1	1
422	51	1	1	3	3	1	3	3	3	2	4	4	2	2	2	2	4	2	4	3	3	4	2	1	1
425	23	1	2	1	1	1	1	2	2	2	2	2	2	2	2	4	4	2	2	1	1	4	4	4	4
428	22	1	3	1	3	1	3	3	3	2	2	4	2	2	4	2	4	2	4	3	1	2	2	1	1
429	26	2	2	3	3	1	1	3	3	2	4	4	2	2	2	2	4	2	4	3	1	4	2	1	1
430	63	2	2	1	3	1	3	3	3	2	2	4	2	2	2	2	4	2	4	3	1	4	2	1	1
434	40	2	2	3	3	1	1	3	3	2	2	4	4	2	2	2	2	4	4	3	3	2	2	1	1
436	29	1	2	3	3	1	1	3	3	2	2	4	4	2	2	2	2	4	4	3	3	2	2	1	1
437	17	1	2	3	3	1	1	3	3	2	2	4	4	2	2	2	2	4	4	3	3	2	2	1	1
438	51	1	2	1	3	1	3	3	3	2	2	4	2	2	4	2	4	2	4	3	1	2	2	1	1
439	43	1	2	1	3	1	1	2	3	2	2	4	2	2	2	2	4	2	4	3	1	4	2	4	1
441	61	1	3	1	3	1	1	2	3	2	2	4	2	2	2	2	4	2	4	3	1	4	2	4	1
442	27	1	2	1	3	1	3	3	3	2	2	4	2	2	4	2	4	2	4	3	1	2	2	1	1
443	42	1	2	1	3	3	3	3	3	2	4	2	2	2	4	4	4	2	2	3	1	4	2	1	1
446	33	1	2	3	3	1	3	3	3	2	4	4	2	2	2	2	4	2	4	3	3	4	2	1	1
447	24	2	2	1	3	1	1	2	3	2	2	4	2	2	2	2	4	2	4	3	1	4	2	4	1
448	20	1	2	1	3	1	1	3	3	2	2	4	2	2	2	2	4	2	4	3	1	4	2	1	1
450	46	1	2	1	3	1	3	3	3	2	2	4	2	2	4	2	4	2	4	3	1	2	2	1	1
452	67	1	3	1	3	3	3	3	3	2	4	2	2	2	4	4	4	2	2	3	1	4	2	1	1
454	25	2	2	0	0	0	0	3	3	2	2	4	4	0	0	0	0	4	4	3	3	2	2	1	1
455	19	1	2	1	3	1	3	2	3	2	4	2	2	2	2	4	4	2	2	3	1	4	4	4	1
457	29	1	3	1	3	1	3	3	3	2	2	4	2	2	4	2	4	2	4	3	1	2	2	1	1
458	35	1	1	1	3	1	1	2	3	2	2	4	2	2	2	2	4	2	4	3	1	4	2	4	1
459	62	1	3	3	3	1	3	3	3	2	4	4	2	2	2	2	4	2	4	3	3	4	2	1	1
460	30	1	1	3	3	1	3	3	3	2	4	4	2	2	2	2	4	2	4	3	3	4	2	1	1
462	38	1	1	1	3	1	3	3	3	2	2	4	2	2	4	2	4	2	4	3	1	2	2	1	1
466	10	1	2	3	3	1	3	3	3	2	4	4	2	2	2	2	4	2	4	3	3	4	2	1	1
467	50	1	3	1	1	3	3	3	3	2	2	2	2	2	4	4	4	2	2	1	1	4	2	1	1
468	57	1	2	3	3	1	1	3	3	2	2	4	4	2	2	2	2	4	4	3	3	2	2	1	1
469	54	2	1	1	3	1	3	3	3	2	2	4	2	2	4	2	4	2	4	3	1	2	2	1	1
470	26	1	2	1	3	1	3	3	3	2	2	4	2	2	4	2	4	2	4	3	1	2	2	1	1
473	43	1	1	1	3	1	3	3	3	2	2	4	2	2	4	2	4	2	4	3	1	2	2	1	1
474	37	1	1	1	3	1	3	3	3	2	2	4	2	2	4	2	4	2	4	3	1	2	2	1	1
475	26	1	2	1	3	1	1	3	3	2	2	4	2	2	2	2	4	2	4	3	1	4	2	1	1
477	18	2	2	1	3	3	3	3	3	2	4	2	2	2	4	4	4	2	2	3	1	4	2	1	1
479	42	2	2	3	3	1	1	3	3	2	2	4	4	2	2	2	2	4	4	3	3	2	2	1	1
480	15	1	1	3	3	1	1	3	3	2	4	4	2	2	2	2	4	2	4	3	3	4	2	1	1
483	40	1	2	3	3	1	3	3	3	2	4	4	2	2	2	2	4	2	4	3	3	4	2	1	1
489	24	1	1	1	3	1	3	3	3	2	4	2	2	2	2	4	4	2	2	3	1	4	4	1	1
493	48	1	2	1	3	1	3	3	3	2	2	4	2	2	4	2	4	2	4	3	1	2	2	1	1
499	65	1	1	3	3	1	1	3	3	2	2	4	4	2	2	2	2	4	4	3	3	2	2	1	1
502	26	1	1	3	3	1	1	3	3	2	4	4	2	2	2	2	4	2	4	3	3	4	2	1	1
503	33	2	1	3	3	1	3	3	3	2	4	4	2	2	2	2	4	2	4	3	3	4	2	1	1
504	26	1	1	3	3	1	1	3	3	2	2	4	4	2	2	2	2	4	4	3	3	2	2	1	1
505	25	1	1	1	3	1	3	3	3	2	2	4	2	2	4	2	4	2	4	3	1	2	2	1	1
506	22	2	1	1	3	1	1	3	3	2	2	4	2	2	2	2	4	2	4	3	1	4	2	1	1
507	29	1	1	1	3	1	3	3	3	2	2	4	2	2	4	2	4	4	4	3	3	2	2	1	1
507	21	1	1	0	0	0	0	3	3	0	0	4	2	2	2	2	4	4	4	3	3	2	2	1	1
509	28	1	1	1	3	1	1	2	3	2	2	4	2	2	2	2	4	2	4	3	1	4	2	4	1
510	26	1	1	1	3	1	3	3	3	2	2	4	2	2	4	2	4	2	4	3	1	2	2	1	1
512	28	1	1	1	3	3	3	3	3	2	4	2	2	2	4	4	4	2	2	3	1	4	2	1	1
513	25	2	1	3	3	1	1	3	3	2	2	4	4	2	2	2	2	4	4	3	3	2	2	1	1
514	32	1	1	1	3	1	3	3	3	2	2	4	2	2	4	2	4	2	4	3	1	2	2	1	1
517	22	1	1	1	1	3	3	3	3	2	2	2	2	4	4	4	4	2	2	1	1	2	2	1	1
518	22	1	1	1	3	1	3	3	3	2	2	4	2	2	4	2	4	2	4	3	1	2	2	1	1
519	34	1	1	3	3	1	1	3	3	2	4	4	2	2	2	2	4	2	4	3	3	4	2	1	1
520	20	2	1	1	1	3	3	3	3	2	2	2	2	2	4	4	4	2	2	1	1	4	2	1	1
522	25	2	1	1	3	1	3	3	3	2	4	2	2	2	2	4	4	2	2	3	1	4	4	1	1
523	26	1	1	1	3	1	3	3	3	2	2	4	2	2	4	2	4	2	4	3	1	2	2	1	1
524	25	2	1	3	3	1	1	3	3	2	2	4	4	2	2	2	2	4	4	3	3	2	2	1	1
539	25	1	1	1	3	1	3	3	3	2	2	4	2	2	4	2	4	2	4	3	1	2	2	1	1
540	45	1	2	1	3	1	1	2	3	2	2	4	2	2	2	2	4	2	4	3	1	4	2	4	1
541	35	1	3	1	3	1	3	3	3	2	2	4	2	2	4	2	4	2	4	3	1	2	2	1	1
558	28	1	1	1	3	1	3	3	3	2	2	4	2	2	4	2	4	2	4	3	1	2	2	1	1
561	27	1	2	1	3	1	3	3	3	2	2	4	2	2	4	2	4	2	4	3	1	2	2	1	1
563	58	1	3	3	3	1	1	3	3	2	2	4	4	2	2	2	2	4	4	3	3	2	2	1	1
566	40	2	3	3	3	1	1	3	3	2	2	4	4	2	2	2	2	2	4	3	3	0	0	1	1
571	24	1	2	3	3	1	3	3	3	2	4	4	2	2	2	2	4	2	4	3	3	4	2	1	1
573	56	1	3	3	3	1	1	3	3	2	2	4	4	2	2	2	2	4	4	3	3	2	2	1	1
579	46	1	1	3	3	1	3	3	3	2	4	4	2	2	2	2	4	2	4	3	1	4	2	1	1
584	20	1	1	1	3	3	3	3	3	2	4	2	2	2	4	4	4	2	2	3	1	4	2	1	1
587	29	1	1	1	3	3	3	3	3	2	4	2	2	2	4	4	4	2	2	3	1	4	2	1	1
588	38	1	2	1	3	1	1	2	3	2	2	4	2	2	2	2	4	2	4	3	1	4	2	4	1
593	35	2	2	1	3	1	3	3	3	2	2	4	2	2	4	2	4	2	4	3	1	2	2	1	1
611	24	1	2	3	3	1	1	3	3	2	2	4	4	2	2	2	2	2	4	3	3	2	2	1	1
614	25	1	1	1	3	1	3	3	3	2	2	4	2	2	4	2	4	2	4	3	1	2	2	1	1
615	22	1	1	1	1	1	3	2	3	2	2	2	2	2	4	4	4	2	2	1	1	4	2	4	1
619	53	1	3	1	3	1	3	3	3	2	2	4	2	2	4	2	4	2	4	3	1	0	0	1	1
633	21	1	3	1	3	1	3	3	3	2	2	4	2	2	4	2	4	2	4	3	1	2	2	1	1
636	56	1	1	1	3	1	3	3	3	2	4	2	2	2	2	4	4	2	4	3	3	4	2	1	1
644	50	1	3	3	3	1	1	3	3	2	2	4	4	2	2	2	2	2	4	3	1	4	2	1	1
647	46	2	3	3	3	1	3	3	3	2	4	4	2	2	2	2	4	2	4	3	1	4	2	1	1
651	36	2	1	1	3	1	3	3	3	2	2	4	2	2	4	2	4	2	4	3	1	2	2	1	1
653	33	2	2	1	3	1	1	2	3	2	4	2	2	2	2	4	4	2	4	3	1	4	2	1	1
655	34	1	1	3	3	1	1	3	3	2	2	4	4	2	2	2	2	4	4	3	3	2	2	1	1
656	24	1	1	3	3	1	1	3	3	2	2	4	4	2	2	0	0	4	4	3	3	2	2	1	1
657	21	2	1	3	3	1	1	3	3	2	4	4	2	2	2	2	4	2	4	3	3	4	2	1	1
661	60	2	2	3	3	1	3	3	3	2	4	4	2	2	2	2	4	2	4	3	3	4	2	1	1
677	54	1	1	3	3	1	1	3	3	2	2	4	4	2	2	2	2	4	4	3	3	2	2	1	1
679	62	2	3	3	3	1	1	3	3	2	2	4	4	2	2	2	2	4	4	3	3	2	2	1	1
680	25	1	1	1	3	3	3	3	3	2	4	2	2	4	4	4	4	2	2	3	1	4	2	1	1
681	26	1	1	1	3	3	3	3	3	2	4	2	2	2	4	4	4	2	2	3	1	4	2	1	1
688	30	1	3	1	3	3	3	3	3	2	4	2	2	2	4	4	4	2	2	3	1	4	2	1	1
1002	14	2	2	3	3	1	1	3	3	2	2	4	4	2	2	2	2	4	4	3	3	2	2	1	1
1003	70	1	1	3	3	1	3	3	3	2	4	4	2	2	2	2	4	2	4	3	3	4	2	1	1
1020	43	2	1	1	1	3	3	3	3	2	2	2	2	4	4	4	4	2	2	1	1	2	2	1	1
1039	76	1	3	3	3	1	1	3	3	2	2	4	4	2	2	2	2	4	4	3	3	2	2	1	1
1052	30	1	1	1	1	3	3	3	3	2	2	2	2	4	4	4	4	0	0	0	0	2	2	1	1
1053	37	1	2	3	3	1	1	3	3	2	2	4	4	2	2	2	2	4	4	3	3	2	2	1	1
1055	35	1	2	1	3	1	3	3	3	2	2	4	2	2	4	2	4	2	4	3	1	2	2	1	1
1071	58	2	1	1	3	3	3	3	3	2	4	2	2	2	4	4	4	2	2	3	1	4	2	1	1
1074	56	1	3	1	1	1	1	2	3	2	2	2	2	2	2	4	4	2	2	1	1	4	4	4	1
1083	28	1	1	1	3	1	3	3	3	2	2	4	2	2	4	2	4	2	4	3	1	2	2	1	1
1093	35	1	1	1	3	1	3	3	3	2	2	4	2	2	4	2	4	2	4	0	0	4	2	1	1
1153	33	1	2	1	3	1	3	3	3	2	2	4	2	2	4	2	4	2	4	3	1	2	2	1	1
1156	40	1	3	1	3	1	3	3	3	2	2	4	2	2	4	2	4	2	4	3	1	2	2	1	1
1172	21	1	2	3	3	1	3	3	3	2	4	4	2	2	2	2	4	2	4	3	3	4	2	1	1
1173	38	1	1	3	3	1	3	3	3	2	4	4	2	2	2	2	4	2	4	3	3	0	0	1	1
1174	60	1	3	3	3	1	3	3	3	2	4	4	2	2	2	2	4	2	4	3	3	4	2	1	1
1181	34	1	2	3	3	1	3	3	3	2	4	4	2	2	2	2	4	2	4	3	3	4	2	1	1
1187	27	1	1	1	3	1	3	3	3	2	2	4	2	2	4	2	4	2	4	3	1	4	2	1	1
1189	24	1	3	1	3	1	1	2	3	2	2	4	2	2	2	2	4	2	4	3	1	4	2	4	1
1191	36	2	1	1	3	1	3	3	3	2	2	4	2	2	4	2	4	2	4	3	1	2	2	1	1
1196	23	1	1	3	3	1	1	3	3	2	2	4	4	2	2	2	2	2	4	3	1	4	2	1	1
1198	65	1	1	3	3	1	1	3	3	2	2	4	4	2	2	2	2	4	4	3	3	2	2	1	1
1199	50	1	1	1	3	1	3	3	3	2	4	2	2	2	2	4	4	2	2	3	1	4	4	1	1
1219	40	1	3	3	3	1	1	3	3	2	2	4	4	2	2	2	2	4	4	3	3	2	2	1	1
1222	20	1	2	3	3	1	1	3	3	2	2	4	4	2	2	2	2	4	4	3	3	2	2	1	1
1225	29	2	3	3	3	1	1	3	3	2	2	4	4	2	2	2	2	4	4	3	3	2	2	1	1
1248	48	1	1	1	3	1	3	3	3	2	2	4	2	2	4	2	4	2	4	0	0	2	2	1	1
1249	47	1	2	3	3	1	3	3	3	2	4	4	2	2	2	2	4	2	4	3	3	4	2	1	1
1281	19	1	1	1	3	3	3	3	3	2	4	2	2	2	4	4	4	2	2	3	1	4	2	1	1
1301	50	2	3	1	3	1	3	3	3	2	2	4	2	2	4	2	4	2	4	3	1	2	2	1	1
1302	48	2	1	1	3	1	3	3	3	2	2	4	2	2	4	2	4	2	4	3	1	2	2	1	1
1303	24	1	1	3	3	1	1	3	3	2	2	4	4	2	2	2	2	4	4	3	3	2	2	1	1
1304	57	1	3	3	3	1	1	3	3	2	2	4	4	2	2	2	2	4	4	3	3	2	2	1	1
1308	15	2	2	1	3	1	1	2	3	2	2	4	2	2	2	2	4	2	4	3	1	4	2	4	1
1320	17	1	3	1	1	1	1	3	3	2	2	2	2	2	2	4	4	2	2	1	1	4	4	1	1
1322	52	2	3	1	3	3	3	3	3	2	4	2	2	2	4	4	4	2	2	3	1	4	2	1	1
1327	27	2	1	1	3	1	3	3	3	2	2	4	2	2	4	2	4	2	4	3	1	2	2	1	1
1330	59	1	2	3	3	1	3	3	3	2	4	4	2	2	2	2	4	2	4	3	3	4	2	1	1
1337	39	2	3	1	1	1	3	2	3	2	2	2	2	2	4	4	4	2	2	1	1	4	2	4	1
1346	46	1	2	1	3	1	1	3	3	2	2	4	2	2	2	2	4	2	4	3	1	4	2	1	1
1351	23	1	1	3	3	1	1	3	3	2	2	4	4	2	2	2	2	4	4	3	3	2	2	1	1
1358	31	1	2	1	3	1	3	3	3	2	2	4	2	2	4	2	4	2	4	3	1	2	2	1	1
1360	55	1	2	3	3	1	3	3	3	2	4	4	2	2	2	2	4	2	4	3	3	4	2	1	1
1366	30	1	2	1	1	1	1	2	3	2	2	2	2	2	2	4	4	2	2	1	1	4	4	4	1
1373	24	1	2	1	3	1	3	3	3	2	2	4	2	2	4	2	4	2	4	3	1	2	2	1	1
1374	32	1	2	1	1	1	1	2	3	2	2	2	2	2	2	4	4	2	2	1	1	4	4	4	1
1375	45	1	2	1	1	1	3	2	3	2	2	2	2	2	4	4	4	2	2	1	1	4	2	4	1
1386	53	2	3	3	3	1	1	3	3	2	2	4	4	2	2	2	2	4	4	3	3	2	2	1	1
1394	50	1	1	1	3	1	3	3	3	2	2	4	2	2	4	2	4	2	4	3	1	2	2	1	1
1408	51	1	1	3	3	1	3	3	3	2	4	4	2	2	2	2	4	2	4	3	3	4	2	1	1
1416	32	1	2	1	3	3	3	3	3	2	4	2	2	2	4	4	4	2	2	3	1	4	2	1	1
1423	16	1	3	1	3	1	3	3	3	2	2	4	2	2	4	2	4	2	4	3	1	4	2	1	1
1437	32	1	2	1	3	1	1	3	3	2	2	4	2	2	2	2	4	2	4	3	1	4	2	1	1
1447	46	1	3	1	1	1	1	3	3	2	2	2	2	2	2	4	4	2	2	1	1	4	4	1	1
1449	25	2	2	3	3	1	3	3	3	2	4	4	2	2	2	2	4	2	4	3	3	4	2	1	1
1453	50	1	3	3	3	1	3	3	3	2	4	4	2	2	2	2	4	2	4	3	3	4	2	1	1
1458	61	2	2	3	3	1	1	3	3	2	4	4	2	2	2	2	4	2	4	3	3	4	2	1	1
1467	38	2	3	1	3	1	3	3	3	2	2	4	2	2	2	2	4	2	4	3	1	4	2	1	1
1469	57	1	3	3	3	1	3	3	3	2	4	4	2	2	2	2	4	2	4	3	3	4	2	1	1
1478	42	2	2	1	3	1	3	3	3	2	2	4	2	2	4	2	4	2	4	3	1	4	2	1	1
1480	56	1	3	1	3	1	3	3	3	2	2	4	2	2	4	2	4	2	4	3	1	2	2	1	1
1481	42	2	1	3	3	1	1	3	3	2	2	4	4	2	2	2	2	4	4	3	3	2	2	1	1
1495	41	1	3	0	0	0	0	0	0	0	0	0	0	0	0	2	4	2	4	3	1	2	2	1	1
1497	34	1	3	1	3	1	3	3	3	2	2	4	2	2	4	2	4	2	4	3	1	2	2	1	1
1499	8	1	2	3	3	1	3	3	3	2	4	4	2	2	4	2	4	2	4	3	3	4	2	1	1
1502	34	1	3	3	3	1	1	3	3	2	2	4	4	2	2	2	2	4	4	3	3	2	2	1	1
1503	30	1	1	1	3	1	3	3	3	2	2	4	2	2	4	2	4	2	4	3	1	2	2	1	1
1504	65	1	2	1	3	1	1	3	3	2	2	4	2	2	2	2	4	2	4	3	1	4	2	1	1
1506	70	1	2	1	1	1	3	2	3	2	2	2	2	2	4	4	4	2	2	1	1	4	2	4	1
1510	38	1	1	1	3	1	1	3	3	2	2	4	2	2	2	2	4	2	4	3	1	4	2	1	1
1511	54	1	1	1	3	1	3	2	3	2	4	2	2	2	4	4	4	2	2	3	1	4	4	4	1
1513	48	2	3	3	3	1	1	3	3	2	2	4	4	2	2	2	2	4	4	3	3	2	2	1	1
1516	22	2	2	3	3	1	1	3	3	2	2	4	4	2	2	2	2	4	4	3	3	2	2	1	1
1517	55	2	3	3	3	1	3	3	3	2	4	4	2	2	2	2	4	2	4	3	3	4	2	1	1
1518	55	2	1	1	3	1	1	2	3	2	2	4	2	2	2	2	4	2	4	3	1	4	2	4	1
1524	26	2	3	1	3	1	3	3	3	2	2	4	2	2	4	2	4	2	4	3	1	4	2	1	1
1527	41	2	3	1	1	1	3	3	3	2	2	2	2	2	4	4	4	2	2	0	0	4	2	1	1
1531	37	1	1	1	3	1	1	2	3	2	2	4	2	2	2	2	4	2	4	3	1	4	2	4	1
1532	17	1	2	1	3	1	3	3	3	2	2	4	2	2	2	2	4	2	4	3	1	4	2	1	1
1538	38	1	3	1	3	1	1	2	3	2	2	4	2	2	2	2	4	2	4	3	1	0	0	4	1
1539	37	2	3	3	3	1	3	3	3	2	4	4	2	2	2	2	4	2	4	3	3	4	2	1	1
1541	26	2	3	3	3	1	3	3	3	2	4	4	2	2	4	2	4	2	4	3	3	4	2	1	1
1542	31	2	3	1	3	1	3	3	3	2	2	4	2	2	4	2	4	2	4	3	1	2	2	1	1
1543	41	2	3	3	3	1	1	3	3	2	2	4	4	2	2	2	2	4	4	3	3	2	2	1	1
1545	53	1	1	3	3	3	3	3	3	4	4	2	2	2	2	4	4	2	2	3	3	4	4	1	1
1555	28	1	2	1	3	1	3	3	3	2	2	4	2	2	4	2	4	2	4	3	1	2	2	1	1
1561	34	2	1	1	1	1	3	3	3	2	2	2	2	2	4	4	4	2	2	1	1	4	2	1	1
1569	62	2	3	3	3	1	1	3	3	2	2	4	4	2	2	2	2	4	4	3	3	2	2	1	1
1589	45	1	3	3	3	1	1	3	3	2	2	4	4	2	2	2	2	2	4	3	1	4	2	1	1
1599	51	1	3	3	3	1	1	3	3	2	2	4	4	2	2	2	2	4	4	3	3	2	2	1	1
1610	38	1	3	3	3	1	3	3	3	2	2	4	2	2	4	2	2	2	4	3	3	2	2	1	1
1620	26	2	2	3	3	1	1	3	3	2	2	4	4	2	2	4	4	4	4	3	3	2	2	1	1
1624	37	1	3	1	3	1	1	3	3	2	2	4	2	2	2	2	4	2	4	3	1	4	2	1	1
1631	61	2	1	3	3	3	3	3	3	4	4	2	2	2	2	4	4	2	2	3	3	4	4	1	1
1635	35	1	3	3	3	1	3	3	3	2	4	4	2	2	2	2	4	2	4	3	3	4	2	1	1
1637	59	1	1	3	3	1	1	3	3	2	2	4	4	2	2	2	2	4	4	3	3	2	2	1	1
1639	28	2	2	1	3	1	1	2	3	2	2	4	2	2	2	2	4	2	4	3	1	4	2	4	1
1645	29	1	2	3	3	1	3	3	3	2	4	4	2	2	2	2	4	2	4	3	3	4	2	1	1
1651	46	1	1	3	3	1	3	3	3	2	4	4	2	2	2	2	4	2	4	3	3	4	2	1	1
1661	40	1	2	3	3	3	3	3	3	4	4	2	2	2	4	4	4	2	2	3	3	4	4	1	1
1664	59	2	1	1	3	1	3	3	3	2	2	4	2	2	4	2	4	2	4	3	1	2	2	1	1
1692	48	1	2	3	3	1	1	3	3	2	2	4	4	2	2	2	2	4	4	3	3	2	2	1	1
1705	61	1	1	1	3	1	1	3	3	2	2	4	2	2	2	2	4	2	4	3	1	4	2	1	1
1715	48	1	3	3	3	1	3	3	3	2	4	4	2	2	4	2	4	2	4	3	3	4	2	1	1
1719	55	1	2	1	3	1	3	3	3	2	2	4	2	2	4	2	4	2	4	3	1	2	2	1	1
1722	37	1	2	3	3	1	1	3	3	2	2	4	4	2	2	2	2	4	4	3	3	2	2	1	1
1724	51	1	1	3	3	1	1	3	3	2	2	4	4	2	2	2	2	4	4	3	3	2	2	1	1
1735	39	1	1	1	3	3	3	3	3	2	4	2	2	2	4	4	4	2	2	3	1	4	2	1	1
1737	58	2	1	1	3	1	3	3	3	2	2	4	2	2	4	2	4	2	4	3	1	2	2	1	1
1739	52	2	1	1	3	1	3	3	3	2	2	4	2	2	4	2	4	2	4	3	1	2	2	1	1
1743	29	1	1	3	3	1	1	3	3	2	2	4	4	2	2	2	4	4	4	3	3	2	2	1	1
1746	39	1	1	3	3	1	3	3	3	2	4	4	2	2	2	2	4	2	4	3	3	4	2	1	1
1748	48	1	1	1	3	1	3	3	3	2	2	4	2	2	4	2	4	2	4	3	1	2	2	1	1
1760	21	1	1	3	3	3	3	3	3	4	4	2	2	2	4	4	4	2	2	3	3	4	4	1	1
1765	31	1	1	1	1	3	3	3	3	2	2	2	2	4	4	4	4	2	2	1	1	2	2	1	1
1766	54	1	1	1	3	1	3	3	3	2	2	4	2	2	2	2	4	2	4	3	1	4	2	1	1
1769	28	2	1	3	3	1	1	3	3	2	4	4	2	2	2	2	4	2	4	3	3	4	2	1	1
1775	47	1	1	3	3	1	1	3	3	2	2	4	4	2	2	2	2	4	4	3	3	2	2	1	1
1777	68	1	1	1	3	1	3	3	3	2	2	4	2	2	4	2	4	2	4	3	1	2	2	1	1
1778	25	2	1	1	3	1	1	3	3	2	2	4	2	2	2	2	4	2	4	3	1	4	2	4	1
1779	28	1	1	3	3	1	1	3	3	2	2	4	4	2	2	2	2	4	4	3	3	2	2	1	1
1781	58	1	1	1	3	1	1	3	3	2	2	4	2	2	2	2	4	2	4	3	1	4	2	1	1
1787	26	2	1	3	3	1	1	3	3	2	2	4	4	2	2	2	2	4	4	3	3	2	2	1	1
1792	30	1	1	3	3	1	1	3	3	2	2	4	4	2	2	2	2	4	4	3	3	2	2	1	1
1795	24	1	1	1	1	3	3	3	3	2	2	2	2	4	4	4	4	2	2	1	1	2	2	1	1
1796	68	2	1	3	3	1	3	3	3	2	4	4	2	2	4	2	4	2	4	3	3	4	2	1	1
1797	70	1	1	1	3	1	3	3	3	2	2	4	2	2	4	2	4	2	4	3	1	2	2	1	1
1798	15	2	1	1	3	1	3	3	3	2	4	2	2	2	2	4	4	2	2	3	1	4	4	1	1
1800	56	2	1	1	1	1	3	3	3	2	2	2	2	2	4	4	4	2	2	1	1	4	2	1	1
1801	57	1	1	1	3	1	3	3	3	2	2	4	2	2	4	2	4	2	4	3	1	2	2	1	1
1802	71	1	1	3	3	1	1	3	3	2	2	4	4	2	2	2	2	4	4	3	3	2	2	1	1
1803	30	2	1	3	3	1	3	3	3	2	4	4	2	2	2	2	4	2	4	3	3	4	2	1	1
1804	41	1	1	1	3	1	3	3	3	2	2	4	2	2	4	2	2	2	4	3	1	2	2	1	1
1805	68	1	1	3	3	1	1	3	3	2	2	4	4	2	2	2	2	4	4	3	3	2	2	1	1
1808	54	1	2	1	3	1	1	2	3	2	2	4	2	2	2	2	4	2	4	3	1	4	2	4	1
1813	21	2	1	1	3	1	3	3	3	2	2	4	2	2	4	2	4	2	4	3	1	2	2	1	1
1814	65	2	1	1	3	1	1	3	3	2	2	4	2	2	2	2	4	2	4	3	1	4	2	1	1
1820	72	2	1	1	1	3	3	3	3	2	2	2	2	4	4	4	4	2	2	1	1	2	2	1	1
1821	28	1	1	3	3	1	1	3	3	2	4	4	2	2	2	0	0	2	4	3	3	4	2	1	1
1822	20	2	1	0	0	0	0	0	0	0	0	0	0	0	0	4	4	2	2	3	1	4	4	1	1
1823	58	2	1	1	3	1	1	2	3	2	2	4	2	2	2	2	4	2	4	3	1	4	2	4	1
1833	58	2	1	3	3	1	3	3	3	2	4	4	2	2	2	2	4	2	4	3	3	4	2	1	1
1835	70	1	1	3	3	3	3	3	3	4	4	2	2	2	2	4	4	2	2	3	3	4	4	1	1
1836	34	1	1	0	0	0	0	0	0	0	0	0	0	0	0	2	4	2	4	3	1	2	2	1	1
1838	21	1	1	3	3	1	3	3	3	2	4	4	2	2	2	2	4	2	4	3	3	4	2	1	1
1839	23	1	1	1	3	1	3	3	3	2	2	4	2	2	4	2	4	2	4	3	1	2	2	1	1
1840	61	1	1	1	3	3	3	3	3	2	4	2	2	2	4	4	4	2	2	3	1	4	2	1	1
1841	58	2	1	1	1	1	3	2	3	2	2	2	2	2	2	4	4	2	2	1	1	4	4	4	1
1842	53	2	1	3	3	1	1	3	3	2	2	4	4	2	2	2	2	4	4	3	3	2	2	1	1
1844	39	1	1	1	3	1	3	3	3	2	2	0	0	2	4	2	4	2	4	3	1	2	2	1	1
1845	16	2	1	3	3	1	1	3	3	2	2	4	4	2	2	2	2	4	4	3	3	2	2	1	1
1846	63	1	1	3	3	1	1	3	3	2	2	4	4	2	2	0	0	4	4	3	3	2	2	1	1
1847	30	2	3	3	3	1	3	3	3	2	4	4	2	2	2	2	4	2	4	3	1	4	2	1	1
1849	34	1	2	1	3	1	3	3	3	2	2	4	2	2	4	2	4	2	4	3	1	2	2	1	1
1850	31	1	2	1	3	1	1	2	3	2	2	4	2	2	2	2	4	2	4	3	1	4	2	1	1
1852	45	1	2	1	3	1	1	3	3	2	2	4	2	2	2	2	4	2	4	3	1	4	2	1	1
1857	27	2	2	1	3	1	3	3	3	2	4	2	2	2	2	4	4	2	2	3	1	4	4	1	1
1861	63	1	1	3	3	1	1	3	3	2	2	4	4	2	2	4	4	4	4	3	3	2	2	1	1
1862	72	1	1	3	3	1	1	3	3	2	2	4	4	2	2	2	2	4	4	3	3	2	2	1	1
1864	73	2	1	1	3	1	3	3	3	2	2	4	2	2	4	2	4	2	4	3	1	2	2	1	1
1867	63	2	1	3	3	1	1	3	3	2	2	4	4	2	2	2	2	4	4	3	3	2	2	1	1
1868	72	2	1	1	3	1	3	3	3	2	2	4	2	2	4	2	4	2	4	3	1	2	2	1	1
1870	69	2	1	1	3	1	1	3	3	2	2	4	2	2	2	2	4	2	4	3	1	4	2	1	1
1871	73	2	1	3	3	1	3	3	3	2	4	4	2	2	2	2	4	2	4	3	3	4	2	1	1
1876	71	1	1	1	3	1	3	3	3	2	2	4	2	2	4	2	4	2	4	3	1	2	2	1	1
1877	52	1	3	3	3	1	1	3	3	2	2	4	4	2	2	2	2	4	4	3	3	2	2	1	1
1882	61	1	1	3	3	1	1	3	3	2	2	4	4	2	2	2	2	4	4	3	3	2	2	1	1
1885	70	1	1	3	3	1	1	3	3	2	2	4	4	2	2	2	2	4	4	3	3	2	2	1	1
1888	26	2	1	3	3	1	3	3	3	2	4	4	2	2	2	2	4	2	4	3	3	4	2	1	1
1891	21	2	3	1	1	3	3	3	3	2	2	2	2	2	4	0	0	2	2	1	1	4	2	1	1
1893	38	2	3	3	3	1	3	3	3	2	4	4	2	2	2	2	4	2	4	3	3	4	2	1	1
1894	23	1	1	1	1	3	3	3	3	2	2	2	2	2	4	4	4	2	2	1	1	4	2	1	1
1895	13	1	2	1	3	3	3	3	3	2	4	2	2	4	4	4	4	2	2	3	1	4	2	1	1
1897	51	2	1	1	3	1	3	3	3	2	2	4	2	2	4	2	4	2	4	3	1	2	2	1	1
1899	61	1	1	3	3	1	3	3	3	2	4	4	2	2	2	2	4	2	4	3	3	4	2	1	1
1900	60	1	1	3	3	1	1	3	3	2	2	4	4	2	2	2	2	4	4	3	3	2	2	1	1
1901	27	2	1	3	3	1	3	3	3	2	4	4	2	2	2	2	4	2	4	3	3	4	2	1	1
1902	19	2	1	3	3	1	3	3	3	2	4	4	2	2	2	2	4	2	4	3	3	4	2	1	1
1904	57	1	1	1	3	1	3	3	3	2	2	4	2	2	4	0	0	2	4	3	1	2	2	1	1
1905	26	1	1	3	3	1	1	3	3	2	2	4	4	2	2	2	2	4	4	3	3	2	2	1	1
1906	57	1	1	3	3	1	3	3	3	2	4	4	2	2	2	2	4	2	4	3	3	4	2	1	1
1908	56	1	3	1	3	1	3	3	3	2	2	4	2	2	4	2	4	2	4	3	1	2	2	1	1
1910	32	1	3	1	3	1	3	2	3	2	4	2	2	2	2	4	4	2	4	3	1	4	2	1	1
1911	27	1	1	1	3	3	3	3	3	2	4	2	2	2	4	4	4	2	2	3	1	4	2	1	1
1916	57	1	3	1	3	1	1	2	3	2	2	4	2	2	2	2	4	2	4	3	1	4	2	1	1
1924	38	1	3	3	3	1	1	3	3	2	2	4	4	2	2	2	2	2	4	3	3	4	2	1	1
1925	39	1	2	1	3	3	3	3	3	2	4	2	2	2	4	4	4	0	0	0	0	0	0	0	0
1930	26	1	2	3	3	1	1	3	3	2	2	4	4	2	2	2	2	2	4	3	3	2	2	1	1
1936	45	2	3	3	3	1	3	3	3	2	4	4	2	2	2	2	4	2	4	3	3	4	2	1	1
1939	35	1	3	1	3	3	3	3	3	2	4	2	2	2	4	4	4	2	2	3	1	4	2	1	1
1940	30	1	3	1	3	1	3	2	3	2	4	2	2	2	2	4	4	2	4	3	1	4	2	1	1
1941	40	1	2	3	3	1	3	3	3	2	4	4	2	2	2	2	4	2	4	3	3	4	2	1	1
1943	52	2	3	1	3	1	3	3	3	2	2	4	2	2	4	2	4	2	4	3	1	2	2	1	1
1951	44	1	2	3	3	3	3	3	3	4	4	2	2	2	2	4	4	2	2	3	3	4	4	1	1
1953	40	1	3	3	3	1	3	3	3	2	4	4	2	2	2	2	4	2	4	3	3	4	2	1	1
1955	40	2	2	3	3	1	3	3	3	2	4	4	2	2	2	2	4	2	4	3	3	4	2	1	1
1959	40	1	2	1	1	1	1	3	3	2	2	2	2	2	2	4	4	2	2	1	1	4	4	1	1
1964	40	2	3	3	3	1	3	3	3	2	4	4	2	2	2	2	4	2	4	3	3	4	2	1	1
1970	24	2	2	3	3	1	1	3	3	2	2	4	4	2	2	2	2	2	4	3	3	2	2	1	1
1971	21	1	1	1	3	1	3	3	3	2	2	4	2	2	4	2	4	2	4	3	1	2	2	1	1
1972	50	2	3	3	3	1	1	3	3	2	2	4	4	2	2	2	2	4	4	3	3	2	2	1	1
1974	24	1	2	1	3	1	1	3	3	2	2	4	2	2	2	2	4	4	4	3	3	2	2	1	1
1981	40	1	1	1	1	1	3	2	3	2	2	2	2	2	4	4	4	2	2	1	1	4	2	4	1
1995	28	1	3	1	1	3	3	3	3	2	2	2	2	4	4	4	4	2	2	1	1	2	2	1	1
1997	61	1	1	3	3	1	1	3	3	2	2	4	4	2	2	2	2	4	4	3	3	2	2	1	1
1999	29	2	3	1	3	1	1	2	3	2	2	4	2	2	2	2	4	2	4	3	1	4	2	4	1
2002	26	1	1	1	3	3	3	3	3	2	4	2	2	4	4	4	4	2	2	3	1	4	2	1	1
2003	35	2	3	3	3	1	1	3	3	2	2	4	4	2	2	2	2	4	4	3	3	2	2	1	1
2005	29	1	2	1	3	1	3	3	3	2	2	4	2	2	4	2	4	2	4	3	1	2	2	1	1
2012	49	2	3	3	3	1	1	3	3	2	2	4	4	2	2	2	2	4	4	3	3	2	2	1	1
2013	47	1	2	3	3	1	3	3	3	2	4	4	2	2	2	2	4	2	4	3	3	4	2	1	1
2014	30	1	3	3	3	1	1	3	3	2	2	4	4	2	2	2	2	4	4	3	3	2	2	1	1
2016	42	1	1	3	3	1	1	3	3	2	2	4	4	2	2	2	2	4	4	3	3	2	2	1	1
2017	41	1	1	3	3	1	3	3	3	2	4	4	2	2	2	2	4	2	4	3	3	4	2	1	1
2018	29	1	1	1	1	3	3	3	3	2	2	2	2	4	4	4	4	2	2	1	1	2	2	1	1
2020	25	1	3	3	3	1	1	3	3	2	2	4	4	2	2	2	2	4	4	3	3	2	2	1	1
2021	55	1	3	3	3	1	1	3	3	2	2	4	4	2	2	2	2	4	4	3	3	2	2	1	1
2025	55	1	2	3	3	1	1	3	3	2	2	4	4	2	2	2	2	4	4	3	3	2	2	1	1
2027	32	2	2	3	3	1	1	3	3	2	2	4	4	2	2	2	2	4	4	3	3	2	2	1	1
2028	26	2	2	1	3	1	3	3	3	2	2	4	2	2	4	2	4	2	4	3	1	2	2	1	1
2030	51	1	3	3	3	1	3	3	3	2	4	4	2	2	2	2	4	2	4	3	3	4	2	1	1
2032	63	1	2	1	3	3	3	3	3	2	4	2	2	2	4	4	4	2	2	3	1	4	2	1	1
2034	31	1	3	1	3	3	3	3	3	2	4	2	2	4	4	4	4	2	2	3	1	4	2	1	1
2042	50	1	2	1	3	1	3	2	3	2	4	2	2	2	2	4	4	2	2	3	1	4	4	4	1
2046	20	1	2	1	1	1	3	2	3	2	2	2	2	2	4	4	4	2	2	1	1	4	2	4	1
2049	58	2	1	1	1	3	3	3	3	2	2	2	2	4	4	4	4	2	2	1	1	2	2	1	1
2052	35	1	2	3	3	1	1	3	3	2	2	4	4	2	2	2	4	4	4	3	3	2	2	1	1
2059	23	2	3	1	3	3	3	3	3	2	4	2	2	2	4	4	4	2	2	3	1	4	2	1	1
2061	49	1	2	1	1	3	3	3	3	2	2	2	2	4	4	4	4	2	2	1	1	2	2	1	1
2066	13	1	2	1	1	1	3	2	3	2	2	2	2	2	4	4	4	2	2	1	1	4	2	4	1
2069	44	2	3	1	1	1	1	2	2	2	2	2	2	2	2	4	4	2	2	1	1	4	2	4	4
2074	29	2	3	3	3	3	3	3	3	4	4	2	2	2	2	4	4	2	2	3	3	4	4	1	1
2075	35	2	3	3	3	1	3	3	3	2	4	4	2	2	2	2	4	2	4	3	3	4	2	1	1
2078	61	1	1	3	3	1	3	3	3	2	4	4	2	2	2	2	4	2	4	3	3	4	2	1	1
2083	35	1	1	1	3	1	3	3	3	2	2	4	2	2	4	2	4	2	4	3	1	2	2	1	1
2086	38	1	2	3	3	1	1	3	3	2	2	4	4	2	2	2	2	4	4	3	3	2	2	1	1
2093	36	2	2	1	3	1	3	3	3	2	2	4	2	2	4	2	4	2	4	3	1	2	2	1	1
2099	58	1	2	1	3	1	3	2	3	2	4	2	2	2	2	4	4	2	2	3	1	4	4	4	1
2106	14	1	2	1	3	1	3	3	3	2	2	4	2	2	4	2	4	2	4	3	1	2	2	1	1
2118	34	2	3	3	3	1	3	3	3	2	4	4	2	2	2	2	4	2	4	3	3	4	2	1	1
2127	36	1	2	3	3	1	1	3	3	2	2	4	4	2	2	2	2	4	4	3	3	2	2	1	1
2132	21	2	3	3	3	1	3	3	3	2	4	4	2	2	2	2	4	2	4	3	3	4	2	1	1
2133	21	2	2	1	3	1	1	2	3	2	2	4	2	2	2	2	4	2	4	3	1	4	2	4	1
2134	33	2	3	1	3	1	1	3	3	2	2	4	2	2	2	2	2	2	4	3	1	4	2	1	1
2138	22	1	2	3	3	1	1	3	3	2	2	4	4	2	2	2	2	4	4	3	3	2	2	1	1
2139	38	1	1	3	3	1	1	3	3	2	2	4	4	2	2	4	4	4	4	3	3	2	2	1	1
2149	26	1	3	3	3	1	1	3	3	2	2	4	4	2	2	2	2	4	4	3	3	2	2	1	1
2159	28	1	3	3	3	1	1	3	3	2	2	4	4	2	2	2	2	4	4	3	3	2	2	1	1
2164	43	1	2	3	3	1	1	3	3	2	2	4	4	2	2	2	2	4	4	3	3	2	2	1	1
2166	36	2	3	3	3	1	1	3	3	2	2	4	4	2	2	2	2	4	4	3	3	2	2	1	1
2172	73	1	3	3	3	1	1	3	3	2	2	4	4	2	2	0	0	4	4	3	3	2	2	1	1
2174	39	2	3	1	3	1	3	3	3	2	2	4	2	2	4	2	4	2	4	3	1	2	2	1	1
2184	42	1	2	3	3	1	1	3	3	2	2	4	4	2	2	2	2	4	4	3	3	2	2	1	1
2185	50	1	1	3	3	1	1	3	3	2	4	4	2	2	2	2	4	2	4	3	3	0	0	1	1
2187	39	1	1	3	3	1	1	3	3	2	2	4	4	2	2	4	4	4	4	3	3	4	2	1	1
2188	38	1	1	1	3	1	3	3	3	2	2	4	2	2	4	2	4	2	4	3	1	2	2	1	1
2195	27	1	1	1	3	1	3	3	3	2	2	4	2	2	4	2	4	2	4	3	1	2	2	1	1
2209	37	1	3	3	3	1	1	3	3	2	2	4	4	2	2	2	2	4	4	3	3	2	2	1	1
2298	28	1	1	3	3	1	1	3	3	2	2	4	4	2	2	2	2	4	4	3	3	4	2	1	1
2304	50	1	3	3	3	1	3	3	3	2	4	4	2	2	2	2	4	2	4	3	3	4	2	1	1
2555	33	1	2	1	3	1	1	2	3	2	2	4	2	2	2	2	4	2	4	3	1	4	2	4	1
2578	45	1	2	0	0	0	0	0	0	0	0	0	0	0	0	2	4	2	4	3	1	2	2	1	1
2582	23	2	2	1	3	1	3	3	3	2	2	4	2	2	4	2	4	0	0	0	0	2	2	0	0
2607	31	2	1	1	3	1	3	3	3	2	2	4	2	2	4	2	4	2	4	3	1	2	2	1	1
2612	44	1	3	1	3	1	3	3	3	2	2	4	2	2	4	2	4	2	4	3	1	2	2	1	1
2620	24	1	2	1	3	1	3	3	3	2	2	4	2	2	2	2	4	2	4	3	1	4	2	1	1
2621	54	1	2	3	3	1	1	3	3	2	2	4	4	2	2	2	2	4	4	3	3	2	2	1	1
2627	38	1	3	1	3	1	1	2	3	2	2	4	2	2	2	2	4	2	4	3	1	4	2	4	1
2629	53	2	2	3	3	1	1	3	3	2	2	4	4	2	2	2	2	4	4	3	3	2	2	1	1
2632	41	2	3	1	3	1	1	2	3	2	2	4	2	2	2	2	4	2	4	3	1	4	2	4	1
2633	49	2	3	1	3	1	3	3	3	2	2	4	2	2	2	2	4	2	4	3	1	4	2	1	1
2634	67	2	3	1	3	3	3	3	3	2	4	2	2	2	4	4	4	2	2	3	1	4	2	1	1
2643	26	1	3	1	3	1	1	3	3	2	2	4	2	2	2	2	4	2	4	3	1	4	2	1	1
2661	19	1	2	1	3	1	3	3	3	2	2	4	2	2	4	2	4	2	4	3	1	2	2	1	1
2662	23	2	2	1	3	1	1	3	3	2	2	4	2	2	2	2	4	2	4	3	1	4	2	1	1
2669	28	1	1	3	3	1	1	3	3	2	2	4	4	2	2	2	2	4	4	3	3	4	2	1	1
2675	23	2	2	1	3	3	3	3	3	2	4	2	2	2	4	4	4	2	2	3	1	4	2	1	1
2681	49	2	1	3	3	1	3	3	3	2	4	4	2	2	2	4	4	2	4	3	3	4	2	1	1
2687	31	1	1	3	3	1	1	3	3	2	2	4	4	2	2	2	2	2	2	1	1	2	2	1	1
2692	32	1	1	3	3	1	3	3	3	2	4	4	2	2	2	2	4	2	4	3	3	4	2	1	1
2694	24	2	2	3	3	1	1	3	3	2	2	4	4	2	2	2	2	2	4	3	3	2	2	1	1
2695	52	1	2	1	3	1	1	3	3	2	2	4	2	2	2	2	4	2	4	3	1	4	2	1	1
2713	31	2	1	1	3	3	3	3	3	2	4	2	2	2	4	4	4	2	2	3	1	4	2	1	1
2714	42	2	3	3	3	1	3	3	3	2	4	4	2	2	2	2	4	2	4	3	3	4	2	1	1
2717	35	2	3	3	3	1	3	3	3	2	4	4	2	2	2	2	4	2	4	3	3	4	2	1	1
2719	27	1	1	3	3	1	1	3	3	2	2	4	4	2	2	2	2	4	4	3	3	2	2	1	1
2720	18	1	1	1	3	3	3	3	3	2	4	2	2	2	2	0	0	2	2	3	1	4	4	1	1
2722	40	2	2	3	3	1	1	3	3	2	2	4	4	2	2	2	2	4	4	3	3	2	2	1	1
2723	24	1	1	1	3	1	3	3	3	2	2	4	2	2	4	2	4	2	4	3	1	2	2	1	1
2731	32	2	3	3	3	1	3	3	3	2	4	4	2	2	2	2	4	2	4	3	3	4	2	1	1
2733	38	2	1	1	1	3	3	3	3	2	2	2	2	4	4	4	4	2	2	1	1	2	2	1	1
2735	51	1	2	3	3	1	1	3	3	2	2	4	4	2	2	2	2	4	4	3	3	2	2	1	1
2736	27	1	1	1	3	1	1	3	3	2	4	2	2	2	2	4	4	2	2	3	1	4	4	1	1
2740	35	1	2	1	3	1	3	3	3	2	2	4	2	2	4	2	4	2	4	3	1	2	2	1	1
2743	50	1	2	3	3	1	1	3	3	2	2	4	4	2	2	2	2	4	4	3	3	2	2	1	1
2744	33	2	2	1	3	1	3	3	3	2	2	4	2	2	4	2	4	2	4	3	1	0	0	1	1
2747	30	2	2	3	3	1	3	3	3	2	4	4	2	2	4	2	4	2	4	3	3	4	2	1	1
2750	32	2	3	1	3	1	1	2	3	2	2	4	2	2	2	2	4	2	4	3	1	4	2	4	1
2753	42	2	2	1	3	1	3	3	3	2	2	4	2	2	4	2	4	2	4	3	1	2	2	1	1
2764	22	1	2	3	3	1	3	3	3	2	4	4	2	2	2	2	4	2	4	3	1	0	0	1	1
2765	49	1	1	3	3	1	3	3	3	2	4	4	2	2	2	4	4	2	4	3	3	4	2	1	1
2768	23	2	3	1	3	1	3	3	3	2	2	4	2	2	4	2	4	2	4	3	1	2	2	1	1
2777	40	1	3	3	3	1	1	3	3	2	2	4	4	2	2	2	2	4	4	3	3	2	2	1	1
2786	26	1	3	1	3	1	3	3	3	2	2	4	2	2	4	2	4	2	4	3	1	2	2	1	1
2787	44	2	3	3	3	1	1	3	3	2	4	4	2	2	2	2	4	2	4	3	3	4	2	1	1
2792	14	1	2	3	3	1	1	3	3	2	2	4	4	2	2	2	2	4	4	3	3	2	2	1	1
2799	60	1	3	1	3	1	1	2	3	2	2	4	2	2	2	2	4	2	4	3	1	4	2	4	1
2800	35	2	2	3	3	1	1	3	3	2	2	4	4	2	2	4	4	4	4	3	3	2	2	1	1
2801	7	2	3	1	3	3	3	3	3	2	4	2	2	2	4	4	4	2	2	3	1	4	2	1	1
2802	38	1	2	1	1	3	3	3	3	2	2	2	2	4	4	4	4	2	2	1	1	2	2	1	1
2806	53	1	3	3	3	1	3	3	3	2	4	4	2	2	2	2	4	2	4	3	3	4	2	1	1
2816	56	2	2	1	3	1	3	3	3	2	2	4	2	2	4	2	4	2	2	3	1	0	0	1	1
2819	22	1	3	3	3	1	1	3	3	2	2	4	4	2	2	2	2	2	4	3	3	4	2	1	1
2823	18	2	2	1	3	1	3	2	3	2	4	2	2	2	2	4	4	2	2	3	1	4	4	4	1
2825	50	1	3	3	3	1	3	3	3	2	4	4	2	2	2	2	4	2	4	3	3	4	2	1	1
2828	28	2	2	3	3	1	3	3	3	2	4	4	2	2	2	2	4	2	4	3	3	4	2	1	1
2830	17	1	2	1	3	1	3	3	3	2	2	4	2	2	4	2	4	2	4	3	1	2	2	1	1
2831	17	1	2	3	3	1	3	3	3	2	4	4	2	2	2	2	4	2	4	3	3	4	2	1	1
2847	29	2	3	1	3	1	3	3	3	2	2	4	2	2	4	2	4	2	4	3	1	2	2	1	1
2855	36	1	1	1	3	3	3	3	3	2	4	2	2	2	2	4	4	2	2	3	1	4	4	1	1
2856	29	1	1	1	3	3	3	3	3	2	4	2	2	2	4	4	4	2	2	3	1	4	2	1	1
2857	27	2	2	3	3	1	1	3	3	2	2	4	4	2	2	2	2	4	4	3	3	2	2	1	1
2874	45	1	2	3	3	1	1	3	3	2	2	4	4	2	2	2	2	4	4	3	3	2	2	1	1
2898	59	1	2	1	3	1	1	3	3	2	2	4	2	2	2	2	4	2	4	3	1	4	2	1	1
2899	58	2	1	1	3	3	3	3	3	2	4	2	2	2	4	4	4	2	2	3	1	4	2	1	1
2900	53	1	2	1	1	1	3	2	3	2	2	2	2	2	4	4	4	2	2	1	1	4	2	4	1
2909	19	1	1	3	3	1	1	3	3	2	2	4	4	2	2	2	2	4	4	3	3	2	2	1	1
2915	30	1	3	3	3	1	3	3	3	2	4	4	2	2	2	2	4	2	4	3	3	4	2	1	1
2919	26	2	2	3	3	1	3	3	3	2	4	4	2	2	2	2	4	2	4	3	3	4	2	1	1
2924	30	2	2	1	3	1	3	3	3	2	2	4	2	2	4	2	4	2	4	3	1	4	2	1	1
2927	72	2	3	3	3	1	1	3	3	2	2	4	4	2	2	2	2	4	4	3	3	2	2	1	1
2929	55	2	1	3	3	1	3	3	3	2	4	4	2	2	2	2	4	2	4	3	3	4	2	1	1
2936	33	1	3	3	3	1	1	3	3	2	2	4	4	2	2	2	2	4	4	3	3	2	2	1	1
2938	31	1	2	3	3	1	1	3	3	2	2	4	4	2	2	2	2	4	4	3	3	2	2	1	1
2940	54	1	3	1	1	3	3	3	3	2	2	2	2	4	4	4	4	2	2	1	1	2	2	1	1
2946	36	1	3	1	3	1	3	3	3	2	2	4	2	2	4	2	4	2	4	3	1	2	2	1	1
2949	26	2	3	3	3	1	3	3	3	2	4	4	2	2	2	2	4	2	4	3	3	4	2	1	1
2952	24	1	3	1	3	1	3	3	3	2	2	4	2	2	4	2	4	2	4	3	1	2	2	1	1
2953	36	2	3	0	0	0	0	0	0	0	0	0	0	0	0	2	2	4	4	3	3	2	2	1	1
2954	50	2	3	1	3	1	3	3	3	2	2	4	2	2	4	2	4	2	4	3	1	2	2	1	1
2957	27	2	1	1	3	1	1	3	3	2	2	4	2	2	2	2	4	2	4	3	1	4	2	1	1
2958	54	1	3	1	3	1	3	2	3	2	4	2	2	2	2	4	4	2	4	3	3	4	2	1	1
2962	48	1	3	1	3	1	3	3	3	2	2	4	2	2	4	2	4	2	4	3	1	2	2	1	1
2966	56	2	1	1	3	1	3	3	3	2	2	4	2	2	4	2	4	2	4	3	1	2	2	1	1
2968	54	1	1	3	3	1	1	3	3	2	2	4	4	2	2	2	2	4	4	3	3	2	2	1	1
2969	31	1	1	3	3	1	1	3	3	2	2	4	4	2	2	2	2	4	4	3	3	2	2	1	1
2976	26	2	1	3	3	1	1	3	3	2	2	4	4	2	2	2	2	4	4	3	3	2	2	1	1
2980	26	2	1	3	3	1	3	3	3	2	4	4	2	2	2	2	4	2	4	3	3	4	2	1	1
2981	24	1	1	3	3	1	1	3	3	2	2	4	4	2	2	2	2	4	4	3	3	2	2	1	1
2982	59	2	1	1	1	3	3	3	3	2	2	2	2	4	4	4	4	2	2	1	1	2	2	1	1
2983	54	2	2	1	3	1	3	3	3	2	2	4	2	2	4	2	4	2	4	3	1	2	2	1	1
2984	28	2	1	1	3	1	3	3	3	2	2	4	2	2	4	2	4	2	4	3	1	2	2	1	1
2987	25	1	1	3	3	1	1	3	3	2	2	4	4	2	2	2	2	4	4	3	3	2	2	1	1
2989	29	1	1	3	3	1	3	3	3	2	4	4	2	2	2	2	4	2	4	3	3	4	2	1	1
2990	36	1	1	1	3	1	3	3	3	2	2	4	2	2	4	0	0	2	4	3	1	2	2	1	1
2994	42	2	1	1	1	3	3	3	3	2	2	2	2	4	4	0	0	2	2	1	1	2	2	1	1
2996	19	2	1	1	1	1	3	2	3	2	2	2	2	2	4	2	4	2	2	1	1	4	2	4	1
2999	13	1	2	1	3	1	1	2	3	2	2	4	2	2	2	2	4	2	4	3	1	4	2	4	1
3003	30	2	1	3	3	1	3	3	3	2	4	4	2	2	2	2	4	2	4	3	3	4	2	1	1
3005	54	1	1	3	3	1	1	3	3	2	2	4	4	2	2	0	0	4	4	3	3	2	2	1	1
3007	28	1	1	0	0	0	0	3	3	2	2	0	0	0	0	2	4	0	0	0	0	2	2	1	1
3008	44	2	1	0	0	0	0	0	0	0	0	0	0	0	0	0	0	2	2	3	1	4	2	1	1
3009	45	2	3	3	3	1	3	3	3	2	4	4	2	2	2	2	4	2	4	3	3	4	2	1	1
3011	48	1	1	3	3	1	1	3	3	2	2	4	4	2	2	0	0	4	4	3	3	2	2	1	1
3013	49	1	2	3	3	1	1	3	3	2	2	4	2	2	2	2	4	2	4	3	3	2	2	1	1
3014	34	1	1	1	3	1	3	3	3	2	2	4	2	2	4	2	4	2	4	3	1	2	2	1	1
3016	62	1	2	1	3	1	3	3	3	2	2	4	2	2	4	2	4	2	4	3	1	2	2	1	1
3022	65	1	1	1	3	1	3	3	3	2	2	4	2	2	4	2	4	2	4	3	1	2	2	1	1
3024	37	2	1	1	3	1	1	3	3	2	2	4	2	2	2	2	4	2	4	3	1	4	2	1	1
3025	34	2	1	3	3	1	1	3	3	2	2	4	4	2	2	2	2	4	4	3	3	2	2	1	1
3027	45	2	2	3	3	1	1	3	3	2	2	4	4	2	2	2	2	4	4	3	3	2	2	1	1
3028	57	2	2	3	3	1	3	3	3	2	4	4	2	2	2	2	4	2	4	3	3	4	2	1	1
3033	38	2	2	3	3	1	1	3	3	2	2	4	4	2	2	2	2	4	4	3	3	2	2	1	1
3040	34	1	2	1	3	1	3	3	3	2	2	4	2	2	4	2	4	2	4	3	1	2	2	1	1
3052	33	2	3	1	3	1	3	3	3	2	2	4	2	2	4	2	4	2	4	3	1	2	2	1	1
3053	50	1	3	3	3	1	1	3	3	2	2	4	4	2	2	2	4	4	4	3	3	2	2	1	1
3063	17	1	3	1	3	1	1	2	3	2	2	4	2	2	2	2	4	2	4	3	1	4	2	4	1
3070	28	1	2	1	3	1	1	2	3	2	2	4	2	2	2	2	4	2	4	3	1	4	2	4	1
3071	40	2	1	1	3	1	3	3	3	2	2	4	2	2	4	0	0	2	4	3	1	2	2	1	1
3074	57	1	3	3	3	1	1	3	3	2	2	4	4	2	2	2	4	4	4	3	3	2	2	1	1
3075	28	2	2	1	3	1	3	3	3	2	2	4	2	2	4	2	4	2	4	3	1	2	2	1	1
3076	45	1	1	3	3	1	1	3	3	2	2	4	4	2	2	2	2	4	4	3	3	2	2	1	1
3087	62	1	3	3	3	1	1	3	3	2	2	4	4	2	2	2	2	4	4	3	3	2	2	1	1
3094	33	1	3	1	3	1	3	3	3	2	2	4	2	2	4	2	4	2	4	3	1	2	2	1	1
3142	56	1	3	3	3	1	3	3	3	2	4	4	2	2	2	4	4	2	4	3	3	4	2	1	1
3172	56	2	3	3	3	1	1	3	3	2	2	4	4	2	2	2	2	4	4	3	3	2	2	1	1
3181	37	2	3	1	3	1	3	3	3	2	2	4	2	2	4	2	4	2	4	3	1	2	2	1	1
3194	24	2	3	1	1	1	3	3	3	2	2	2	2	2	4	4	4	2	2	0	0	4	2	1	1
3212	37	2	3	1	3	1	1	2	3	2	2	4	2	2	2	2	4	2	4	3	1	4	2	4	1
3215	34	1	3	1	3	1	1	2	3	2	2	4	2	2	2	2	4	2	4	3	1	4	2	4	1
3218	33	1	2	1	3	1	3	3	3	2	4	2	2	2	2	4	4	2	2	3	1	4	4	1	1
3224	49	2	3	1	3	1	1	3	3	2	2	4	2	2	2	2	4	2	4	3	1	4	2	1	1
3225	38	2	1	1	3	1	1	3	3	2	2	4	2	2	2	2	4	2	4	3	1	4	2	4	1
3242	48	1	3	1	3	1	1	3	3	2	2	4	2	2	2	2	4	2	4	3	1	4	2	1	1
3252	61	1	1	3	3	3	3	3	3	4	4	2	2	2	2	4	4	2	2	3	3	4	4	1	1
3253	28	1	3	3	3	1	3	3	3	2	4	4	2	2	2	2	4	2	4	3	3	4	2	1	1
3254	40	1	3	1	3	1	3	3	3	2	2	4	2	2	4	2	4	2	4	3	1	2	2	1	1
3262	74	1	3	3	3	1	1	3	3	2	2	4	4	2	2	2	2	4	4	3	3	2	2	1	1
3264	37	1	2	3	3	1	1	3	3	2	2	4	4	2	2	2	2	4	4	3	3	2	2	1	1
3267	67	1	2	1	3	3	3	3	3	2	4	2	2	2	4	4	4	2	2	3	1	4	2	1	1
3282	41	1	2	1	3	1	3	3	3	2	2	4	2	2	4	2	4	2	4	3	3	4	2	1	1
3283	56	2	1	3	3	3	3	3	3	4	4	2	2	2	2	4	4	2	2	3	3	4	4	1	1
3284	22	1	2	1	3	1	3	3	3	2	2	4	2	2	4	2	4	2	4	3	1	2	2	1	1
3285	23	1	1	3	3	1	1	3	3	2	2	4	4	2	2	2	2	4	4	3	3	2	2	1	1
3294	55	1	1	1	3	1	1	2	3	2	2	4	2	2	2	0	0	2	4	3	1	4	2	4	1
3305	40	1	1	3	3	1	1	3	3	2	2	4	4	2	2	0	0	4	4	3	3	2	2	1	1
3313	18	2	3	1	3	1	1	3	3	2	2	4	2	2	2	2	4	2	4	3	1	4	2	1	1
3315	25	1	1	3	3	1	3	3	3	2	4	4	2	2	2	2	4	2	4	3	3	4	2	1	1
3318	42	2	2	3	3	1	1	3	3	2	2	4	4	2	2	2	2	2	4	3	3	2	2	1	1
3323	56	2	2	3	3	1	3	3	3	2	4	4	2	2	2	2	4	2	4	3	3	4	2	1	1
3328	38	2	3	3	3	1	1	3	3	2	2	4	4	2	2	2	2	4	4	3	3	2	2	1	1
3334	41	1	3	3	3	1	1	3	3	2	2	4	4	2	2	2	2	4	4	3	3	2	2	1	1
3335	45	1	3	3	3	1	1	3	3	2	2	4	4	2	2	2	2	4	4	3	3	2	2	1	1
3336	22	1	2	1	3	1	3	3	3	2	2	4	2	2	4	2	4	2	4	3	1	2	2	1	1
3340	65	1	1	1	3	1	3	3	3	2	2	4	2	2	4	2	4	2	4	3	1	2	2	1	1
3351	43	1	3	3	3	1	3	3	3	2	4	4	2	2	2	2	4	2	4	3	3	4	2	1	1
3356	26	2	2	1	3	1	1	2	3	2	2	4	2	2	2	2	4	2	4	3	1	4	2	4	1
3360	18	1	1	1	1	3	3	3	3	2	2	2	2	4	4	4	4	2	2	1	1	2	2	1	1
3368	21	1	1	1	3	1	3	3	3	2	4	2	2	2	2	4	4	2	2	3	1	4	4	1	1
3372	23	2	3	1	1	3	3	3	3	2	2	2	2	4	4	4	4	2	2	1	1	2	2	1	1
3388	21	2	1	1	3	1	3	3	3	2	2	4	2	2	4	2	4	2	4	3	1	2	2	1	1
3389	25	2	1	3	3	1	3	3	3	2	4	4	2	2	2	2	4	2	4	3	3	4	2	1	1
3390	23	2	1	3	3	1	3	3	3	2	4	4	2	2	2	2	4	2	4	3	3	4	2	1	1
3391	22	2	1	1	3	1	1	2	3	2	2	4	2	2	2	2	4	2	4	3	1	4	2	4	1
3392	25	2	1	3	3	1	3	3	3	2	4	4	2	2	2	2	4	2	4	3	3	4	2	1	1
3393	24	2	1	1	3	1	1	3	3	2	2	4	2	2	2	2	4	2	4	3	1	4	2	1	1
3394	26	1	1	3	3	1	1	3	3	2	2	4	4	2	2	2	2	4	4	3	3	2	2	1	1
3395	24	2	2	1	3	1	1	2	3	2	2	4	2	2	2	2	4	2	4	3	1	4	2	4	1
3399	18	1	3	3	3	1	1	3	3	2	2	4	4	2	2	2	2	4	4	3	3	2	2	1	1
3400	12	2	2	1	3	1	1	2	3	2	2	4	2	2	2	2	4	2	4	3	1	4	2	4	1
3404	22	2	2	1	3	1	3	3	3	2	2	4	2	2	4	2	4	2	4	3	1	2	2	1	1
3405	56	2	3	3	3	1	1	3	3	2	2	4	4	2	2	2	2	4	4	3	3	2	2	1	1
3414	50	2	2	1	3	1	3	3	3	2	2	4	2	2	4	2	4	2	4	3	1	2	2	1	1
3415	25	2	2	1	3	1	1	2	3	2	2	4	2	2	2	2	4	2	4	3	1	4	2	4	1
3417	26	1	2	1	3	1	3	3	3	2	2	4	2	2	4	2	4	2	4	3	1	2	2	1	1
3419	38	1	1	3	3	1	1	3	3	2	2	4	4	2	2	2	2	4	4	3	3	2	2	1	1
3420	22	2	1	1	3	1	1	3	3	2	2	4	2	2	2	2	2	2	4	3	1	4	2	1	1
3421	28	2	1	0	0	0	0	0	0	2	2	0	0	0	0	2	4	2	4	3	1	2	2	1	1
3422	22	1	1	3	3	1	1	3	3	2	2	4	4	2	2	0	0	4	4	3	3	2	2	1	1
3423	26	2	1	3	3	1	1	3	3	2	2	4	4	2	2	2	2	4	4	3	3	2	2	1	1
3424	35	2	1	1	3	1	1	2	3	2	2	4	2	2	2	2	4	2	4	3	1	4	2	4	1
3425	21	2	1	1	1	1	3	2	3	2	2	2	2	2	4	4	4	2	2	1	1	4	2	4	1
3430	45	1	3	3	3	1	3	3	3	2	4	4	2	2	2	2	4	2	4	3	1	2	2	1	1
3432	20	2	1	3	3	1	3	3	3	2	4	4	2	2	2	2	4	2	4	3	3	4	2	1	1
3433	29	1	1	1	3	1	3	3	3	2	2	4	2	2	4	2	2	2	4	3	1	2	2	1	1
3434	26	2	1	1	3	3	3	3	3	2	4	2	2	2	4	4	4	2	2	3	1	4	2	1	1
3435	34	2	1	3	3	1	1	3	3	2	2	4	4	2	2	2	2	4	4	3	3	2	2	1	1
3447	16	2	2	3	3	1	1	3	3	2	2	4	4	2	2	2	2	4	4	3	3	2	2	1	1
3448	57	2	3	3	3	1	1	3	3	2	2	4	4	2	2	2	2	4	4	3	3	2	2	1	1
3449	57	1	3	1	3	1	3	3	3	2	2	4	2	2	4	0	0	2	4	3	1	4	2	1	1
3452	46	1	3	3	3	1	1	3	3	2	2	4	4	2	2	2	2	4	4	3	3	2	2	1	1
3453	66	1	2	1	3	1	3	2	3	2	2	4	2	2	4	2	4	2	4	3	1	2	2	1	1
3466	39	1	2	1	3	1	1	2	3	2	2	4	2	2	2	2	4	4	4	3	3	2	2	1	1
3480	66	2	3	1	3	1	1	2	3	2	2	4	2	2	2	4	4	2	4	3	1	4	2	4	1
3486	40	2	2	1	3	3	3	3	3	2	4	2	2	2	4	4	4	2	2	3	1	4	2	1	1
3488	21	1	3	3	3	1	3	3	3	2	4	4	2	2	2	2	4	2	4	3	3	4	2	1	1
3490	18	1	3	3	3	1	3	3	3	2	4	4	2	2	2	2	4	2	4	3	3	4	2	1	1
3494	31	1	3	1	3	3	3	3	3	2	4	2	2	2	4	4	4	2	2	3	1	4	2	1	1
3500	56	2	3	1	3	1	3	3	3	2	2	4	2	2	4	2	4	2	4	3	1	2	2	1	1
3503	51	2	3	1	3	1	3	3	3	2	2	4	2	2	4	2	4	2	4	3	1	2	2	1	1
3507	57	1	3	1	3	1	3	3	3	2	2	4	2	2	4	2	4	2	4	3	1	2	2	1	1
3509	57	2	1	1	3	1	1	2	3	2	2	4	2	2	2	2	4	2	4	3	1	4	2	1	1
3518	39	1	3	1	3	1	1	2	3	2	2	4	2	2	2	2	4	2	4	3	1	0	0	4	1
3519	48	2	2	3	3	1	1	3	3	2	2	4	4	2	2	2	2	4	4	3	3	2	2	1	1
3520	34	2	2	1	1	1	3	2	3	2	2	2	2	2	4	4	4	2	2	1	1	4	2	4	1
3524	19	1	3	1	1	1	3	2	3	2	2	2	2	2	2	4	4	2	2	1	1	4	4	4	1
3526	55	2	2	1	3	1	3	3	3	2	2	4	2	2	4	2	4	2	4	3	1	2	2	1	1
3535	38	1	1	3	3	1	3	3	3	2	4	4	2	2	2	2	4	2	4	3	3	4	2	1	1
3537	49	1	3	3	3	1	3	3	3	2	4	4	2	2	2	2	4	2	4	3	3	4	2	1	1
3541	29	1	2	3	3	1	1	3	3	2	2	4	4	2	2	2	2	0	0	3	3	2	2	1	1
3542	21	1	1	1	1	3	3	3	3	2	2	2	2	2	2	4	4	2	2	1	1	4	4	1	1
3552	46	1	1	1	3	3	3	3	3	2	4	2	2	2	4	4	4	2	2	3	1	4	2	1	1
3553	41	1	1	1	1	3	3	3	3	2	2	2	2	4	4	4	4	2	2	1	1	2	2	1	1
3554	44	1	1	1	1	1	3	3	3	2	2	2	2	2	4	4	4	2	2	1	1	4	2	1	1
3555	41	1	1	1	3	1	3	3	3	2	2	4	2	2	4	2	4	2	4	3	1	2	2	1	1
3556	45	1	1	1	3	3	3	3	3	2	4	2	2	2	4	4	4	2	2	3	1	4	2	1	1
3557	58	1	2	3	3	1	3	3	3	2	4	4	2	2	4	2	4	2	4	3	3	4	2	1	1
3561	45	1	3	3	3	1	1	3	3	2	2	4	4	2	2	2	2	4	4	3	3	2	2	1	1
3562	47	1	2	3	3	1	1	3	3	2	2	4	4	2	2	2	2	2	4	3	1	4	2	4	1
3577	44	2	2	1	1	3	3	3	3	2	2	2	2	4	4	4	4	2	2	1	1	2	2	1	1
3583	38	2	3	1	3	1	3	3	3	2	2	4	2	2	4	2	4	2	4	3	1	2	2	1	1
3587	44	1	3	1	3	1	3	3	3	2	2	4	2	2	4	2	4	2	4	3	1	2	2	1	1
3589	62	2	3	1	3	1	1	2	3	2	2	4	2	2	2	2	4	2	4	3	1	4	2	4	1
3595	42	1	3	3	3	1	3	3	3	2	4	4	2	2	2	2	4	2	4	3	3	4	2	1	1
3597	27	1	2	1	3	1	1	2	3	2	2	4	2	2	2	2	4	2	4	3	1	4	2	4	1
3601	39	2	1	3	3	1	3	3	3	2	4	4	2	2	2	2	4	2	4	0	0	4	2	1	1
3602	54	2	1	1	3	1	1	2	3	2	2	4	2	2	2	0	0	2	4	3	1	4	2	4	1
3603	65	1	1	1	1	3	3	3	3	2	2	2	2	2	4	4	4	2	2	1	1	4	2	1	1
3604	48	2	1	1	3	1	3	3	3	2	2	4	2	2	2	4	4	2	4	3	1	4	2	4	1
3606	42	1	1	3	3	1	1	3	3	2	2	4	4	2	2	2	4	4	4	3	3	2	2	1	1
3609	32	1	1	3	3	1	1	3	3	2	2	4	4	2	2	2	4	4	4	3	3	2	2	1	1
3611	37	2	1	1	1	3	3	3	3	2	2	2	2	4	4	4	4	2	2	1	1	2	2	1	1
3612	38	1	1	1	3	3	3	3	3	2	4	2	2	2	4	0	0	2	2	3	1	4	2	1	1
3613	50	1	1	1	3	1	3	3	3	2	2	4	2	2	4	2	4	2	4	3	1	2	2	1	1
3614	42	1	1	1	3	1	3	3	3	2	2	4	2	2	4	2	4	2	4	3	1	2	2	1	1
3615	35	1	1	1	3	1	3	3	3	2	2	4	2	2	4	2	4	2	4	3	1	2	2	1	1
3616	44	1	1	1	3	1	3	3	3	2	2	4	2	2	4	2	4	2	4	3	1	2	2	1	1
3617	38	2	1	1	3	1	1	3	3	2	2	4	2	2	2	2	4	2	4	3	1	4	2	1	1
3618	20	1	1	3	3	1	3	3	3	2	4	4	2	2	2	2	4	2	4	3	3	4	2	1	1
3619	53	1	3	3	3	1	3	3	3	2	4	4	2	2	2	2	4	2	4	3	3	4	2	1	1
3623	35	1	3	3	3	1	3	3	3	2	4	4	2	2	2	2	4	4	4	3	3	4	2	1	1
3627	22	1	3	3	3	3	3	3	3	4	4	2	2	2	2	4	4	2	2	3	3	4	4	1	1
3629	38	1	1	1	3	3	3	3	3	2	4	2	2	2	4	4	4	2	2	3	1	4	2	1	1
3630	54	1	1	1	3	3	3	3	3	2	4	2	2	2	2	4	4	2	2	3	1	4	4	1	1
3632	41	1	1	1	3	1	3	3	3	2	2	4	2	2	4	0	0	2	4	3	1	2	2	1	1
3633	43	1	1	1	3	1	3	2	3	2	4	2	2	2	2	0	0	2	2	3	1	4	2	4	1
3634	44	1	1	3	3	1	3	3	3	2	4	4	2	2	2	2	4	2	4	3	3	4	2	1	1
3637	70	1	2	1	3	1	3	3	3	2	2	4	2	2	4	2	4	2	4	3	1	2	2	1	1
3639	40	2	2	3	3	1	1	3	3	2	2	4	4	2	2	0	0	4	4	3	3	2	2	1	1
3642	53	1	3	3	3	1	1	3	3	2	2	4	4	2	2	2	2	4	4	3	3	2	2	1	1
3644	51	1	3	1	3	1	3	3	3	2	2	4	2	2	4	2	4	2	4	3	1	2	2	1	1
3646	22	1	3	1	3	1	1	3	3	2	2	4	2	2	2	2	2	2	4	3	1	4	2	1	1
3647	28	2	3	3	3	1	3	3	3	2	4	4	2	2	2	2	4	2	4	3	1	4	2	4	1
3648	36	2	3	3	3	1	3	3	3	2	4	4	2	2	2	2	4	2	4	3	1	4	2	1	1
3650	49	1	3	1	1	1	3	2	3	2	2	2	2	2	4	4	4	2	2	1	1	4	2	4	1
3652	25	1	3	1	3	3	3	3	3	2	4	2	2	2	4	4	4	2	2	3	1	4	2	1	1
3654	45	2	3	1	1	3	3	3	3	2	2	2	2	4	4	4	4	2	2	1	1	2	2	1	1
3655	42	1	2	1	1	3	3	3	3	2	2	2	2	4	4	4	4	2	2	1	1	2	2	1	1
3659	28	2	3	1	1	1	1	2	2	2	2	2	2	2	2	4	4	2	2	0	0	4	2	4	1
3662	30	2	3	3	3	1	1	3	3	2	2	4	4	2	2	2	2	4	4	3	3	2	2	1	1
3664	44	1	3	1	1	3	3	3	3	2	2	2	2	2	4	4	4	0	0	0	0	4	2	4	1
3672	35	2	3	1	3	1	3	2	3	2	4	2	2	2	2	4	4	2	2	3	1	4	4	4	1
3675	27	1	1	1	3	1	3	3	3	2	2	4	2	2	4	0	0	2	4	3	1	2	2	1	1
3676	30	2	2	3	3	1	1	3	3	2	2	4	4	2	2	2	2	4	4	3	3	2	2	1	1
3678	33	1	3	3	3	1	1	3	3	2	2	4	4	2	2	2	2	4	4	3	3	2	2	1	1
3692	47	1	3	3	3	1	1	3	3	2	2	4	4	2	2	2	2	4	4	3	3	2	2	1	1
3693	43	1	2	1	3	1	3	3	3	2	2	4	2	2	4	2	4	2	4	3	1	2	2	1	1
3700	60	1	3	1	3	1	3	3	3	2	2	4	2	2	4	2	4	2	4	3	1	2	2	1	1
3703	29	1	3	1	3	1	3	3	3	2	4	4	2	2	2	2	2	2	4	3	1	4	2	1	1
3716	47	2	2	3	3	1	3	3	3	2	4	4	2	2	2	2	4	2	4	3	3	4	2	1	1
3722	24	2	3	3	3	1	1	3	3	2	2	4	4	2	2	2	2	4	4	3	3	2	2	1	1
3725	44	1	2	1	3	1	1	2	3	2	2	4	2	2	2	2	4	2	4	3	1	4	2	4	1
3726	66	2	1	3	3	3	3	3	3	4	4	2	2	2	2	4	4	2	2	3	3	4	4	1	1
3729	30	2	1	3	3	1	3	3	3	2	4	4	2	2	2	2	4	2	4	3	3	4	2	1	1
3732	37	2	3	3	3	1	1	3	3	2	2	4	4	2	2	2	2	4	4	3	3	2	2	1	1
3736	61	2	3	1	3	1	3	3	3	2	2	4	2	2	4	2	4	2	4	3	1	2	2	1	1
3737	48	1	2	1	3	1	3	3	3	2	2	4	2	2	4	2	4	2	4	3	1	2	2	1	1
3748	42	1	1	3	3	3	3	3	3	4	4	2	2	4	4	4	4	2	2	3	3	4	4	1	1
3749	24	2	1	1	1	1	3	3	3	2	2	2	2	2	4	0	0	2	2	1	1	4	2	1	1
3750	28	1	1	1	3	1	1	3	3	2	2	4	2	2	2	0	0	2	4	3	1	4	2	1	1
3751	50	2	2	1	3	1	1	2	3	2	2	4	2	2	2	2	4	2	4	3	1	4	2	4	1
3756	22	2	1	3	3	1	3	3	3	2	4	4	2	2	2	0	0	2	4	3	3	4	2	1	1
3757	23	1	1	1	1	3	3	3	3	2	2	2	2	4	4	4	4	2	2	1	1	2	2	1	1
3766	26	1	2	3	3	3	3	3	3	4	4	2	2	2	2	4	4	2	4	0	0	4	2	1	1
3768	35	2	1	3	3	3	3	3	3	4	4	2	2	2	2	4	4	2	2	3	3	4	4	1	1
3773	42	2	3	1	3	1	3	3	3	2	2	4	2	2	4	2	4	2	4	3	1	2	2	1	1
3774	29	1	1	1	1	1	3	3	3	2	2	2	2	2	2	4	4	2	2	3	1	4	2	1	1
3776	39	1	1	1	3	1	3	3	3	2	4	2	2	2	4	2	4	2	2	3	1	4	2	1	1
3777	23	1	2	3	3	1	1	3	3	2	2	4	4	2	2	2	2	4	4	3	3	2	2	1	1
3778	35	1	3	3	3	1	1	3	3	2	2	4	4	2	2	2	2	2	4	3	3	2	2	1	1
3780	26	2	1	3	3	1	1	3	3	2	2	4	4	2	2	0	0	4	4	3	3	2	2	1	1
3786	27	2	3	1	3	1	3	3	3	2	2	4	2	2	4	2	4	2	4	3	1	2	2	1	1
3787	54	1	2	1	3	3	3	3	3	2	4	2	2	4	4	4	4	2	2	3	1	4	2	1	1
3789	39	1	3	0	0	1	1	3	3	0	0	4	4	0	0	2	2	4	4	3	3	2	2	1	1
3796	27	1	3	3	3	1	3	3	3	2	4	4	2	2	2	2	4	2	4	3	3	4	2	1	1
3801	25	2	3	1	3	3	3	3	3	2	4	2	2	2	4	4	4	0	0	3	1	4	2	1	1
3806	54	1	3	1	3	3	3	3	3	2	4	2	2	2	4	4	4	2	4	3	1	4	2	1	1
3811	21	1	1	1	3	3	3	3	3	2	4	2	2	2	4	0	0	2	2	3	1	4	2	1	1
3813	27	2	2	1	3	1	3	3	3	2	2	4	2	2	4	2	4	2	4	3	1	2	2	1	1
3817	32	1	3	1	3	1	3	3	3	2	4	2	2	2	4	4	4	2	2	3	1	4	2	1	1
3823	19	1	2	1	1	3	3	3	3	2	2	2	2	2	4	4	4	2	2	1	1	4	2	1	1
3824	26	1	3	1	1	3	3	3	3	2	2	2	2	4	4	4	4	2	2	1	1	2	2	1	1
3828	33	1	3	3	3	1	3	3	3	2	4	4	2	2	2	2	4	2	4	3	3	4	2	1	1
3829	20	1	3	3	3	1	3	3	3	2	4	4	2	2	2	2	4	2	4	3	3	4	2	1	1
3834	20	1	3	1	3	1	1	2	3	2	2	4	2	2	2	2	4	2	4	3	1	4	2	4	1
3835	23	2	3	1	1	3	3	3	3	2	2	2	2	4	4	4	4	2	4	3	1	4	2	4	1
3840	27	1	2	0	0	1	3	3	3	2	4	2	2	0	0	4	4	4	4	3	3	2	2	1	1
3841	56	1	1	1	1	3	3	3	3	2	2	2	2	4	4	4	4	4	4	3	3	2	2	1	1
3841	56	1	1	3	3	1	1	3	3	2	2	4	4	2	2	0	0	4	4	3	3	2	2	1	1
3844	61	1	2	1	3	1	3	3	3	2	2	4	2	2	4	2	4	2	4	3	1	4	2	1	1
3849	30	2	1	1	3	1	3	2	3	2	2	4	2	2	4	0	0	2	4	3	1	2	2	1	1
3850	35	1	3	1	3	1	3	2	3	2	4	2	2	2	2	4	4	2	2	1	1	4	2	4	1
3852	39	2	2	1	3	3	3	3	3	2	4	2	2	2	4	4	4	2	2	3	1	4	2	1	1
3854	37	1	1	3	3	1	1	3	3	2	2	4	4	2	2	2	2	4	4	3	3	2	2	1	1
3862	10	1	2	1	3	1	3	3	3	2	2	4	2	2	4	0	0	2	4	3	1	2	2	1	1
3864	41	1	1	1	3	1	1	2	3	2	2	4	2	2	2	2	4	2	4	3	1	4	2	4	1
3869	42	2	3	1	3	1	3	3	3	2	2	4	2	2	4	2	4	2	4	3	1	2	2	1	1
3873	23	1	1	3	3	1	3	3	3	2	4	4	2	2	2	2	4	2	4	3	3	4	2	1	1
3876	25	2	1	1	3	1	3	3	3	2	2	4	2	2	4	2	4	2	4	3	1	2	2	1	1
3877	21	1	2	1	3	1	1	2	3	2	2	4	2	2	2	2	4	2	4	3	1	4	2	4	1
3879	38	1	2	1	3	1	3	3	3	2	2	4	2	2	4	2	4	2	4	3	1	2	2	1	1
3884	22	1	3	1	3	1	1	2	3	2	2	4	2	2	2	2	4	2	4	3	1	4	2	4	1
3885	23	1	3	1	1	3	3	3	3	2	2	2	2	4	4	4	4	2	2	1	1	2	2	1	1
3893	30	1	1	3	3	1	3	3	3	2	4	4	2	2	2	0	0	2	4	3	3	4	2	1	1
3896	30	1	1	1	3	3	3	3	3	2	4	2	2	2	4	0	0	2	2	3	1	4	2	1	1
3897	66	1	2	3	3	1	3	3	3	2	4	4	2	2	2	2	4	0	0	0	0	0	0	0	0
3899	47	2	1	1	1	3	3	3	3	2	2	2	2	2	4	0	0	2	2	1	1	4	2	1	1
3903	42	1	2	1	3	1	3	3	3	2	2	4	2	2	2	2	4	2	4	3	1	2	2	1	1
3905	51	1	1	3	3	1	3	3	3	2	4	4	2	2	2	2	4	2	4	3	3	4	2	1	1
3908	64	2	1	1	3	1	1	2	3	2	2	4	2	2	2	2	4	0	0	3	1	4	2	4	1
3915	39	2	3	1	3	3	3	3	3	2	4	2	2	2	4	4	4	2	2	3	1	4	2	1	1
3916	44	2	1	1	3	1	3	3	3	2	2	4	2	2	4	2	4	2	4	3	1	2	2	1	1
3917	39	1	1	3	3	1	1	3	3	2	2	4	4	2	2	2	2	4	4	3	3	2	2	1	1
3918	51	1	2	1	3	1	1	2	3	2	2	4	2	2	2	2	4	2	4	3	1	4	2	4	1
3921	42	2	3	1	3	1	3	3	3	2	2	4	2	2	4	2	4	2	4	3	1	2	2	1	1
3922	50	1	3	3	3	3	3	3	3	4	4	2	2	2	2	4	4	2	2	3	3	4	4	1	1
3926	49	2	3	1	3	1	3	2	3	2	4	2	2	2	2	2	4	2	2	3	1	4	4	4	1
3927	55	2	1	3	3	1	3	3	3	2	4	4	2	2	2	2	4	2	2	3	3	4	2	1	1
3928	46	1	1	1	3	1	1	2	3	2	2	4	2	2	2	2	4	2	4	0	0	4	2	4	1
3932	45	1	1	1	3	1	3	3	3	2	2	4	2	2	4	2	4	2	4	3	1	2	2	1	1
3934	28	2	2	3	3	1	3	3	3	2	4	4	2	2	2	2	4	2	4	3	3	4	2	1	1
3949	38	1	1	1	1	1	1	2	3	2	2	2	2	2	2	4	4	2	2	1	1	4	4	4	1
3952	40	2	1	1	3	1	3	3	3	2	2	4	2	2	4	2	4	2	4	3	1	2	2	1	1
3959	49	2	3	3	3	1	1	3	3	2	2	4	4	2	2	2	2	4	4	3	3	2	2	1	1
3965	18	2	3	3	3	1	1	3	3	2	2	4	4	2	2	2	2	4	4	3	3	2	2	1	1
3969	45	1	2	3	3	1	3	3	3	2	4	4	2	2	2	2	4	2	4	3	3	4	2	1	1
3970	28	2	3	1	3	1	1	2	3	2	2	4	2	2	2	0	0	2	4	3	1	4	2	4	1
3971	37	2	1	3	3	1	1	3	3	2	2	4	4	2	2	2	2	4	4	3	3	2	2	1	1
3972	53	1	1	3	3	1	1	3	3	2	2	4	4	2	2	2	2	4	4	3	3	2	2	1	1
3973	28	2	2	3	3	1	3	3	3	2	4	4	2	2	2	2	4	2	4	3	3	4	2	1	1
3974	40	2	1	1	3	1	3	3	3	2	2	4	2	2	4	2	4	2	4	3	1	2	2	1	1
3978	26	1	1	1	3	1	3	3	3	2	2	4	2	2	4	0	0	2	4	3	1	2	2	1	1
3986	36	2	1	1	1	3	3	3	3	2	2	2	2	4	4	4	4	2	2	1	1	2	2	1	1
3992	64	1	3	1	3	1	3	3	3	2	2	4	2	2	4	2	4	2	4	3	1	2	2	1	1
3998	35	1	1	3	3	1	3	3	3	2	4	4	2	2	2	2	4	2	4	3	3	4	2	1	1
3999	55	1	3	3	3	1	3	3	3	2	4	4	2	2	2	2	4	2	4	3	3	4	2	1	1
4002	63	1	1	3	3	1	1	3	3	2	2	4	4	2	2	2	2	4	4	3	3	2	2	1	1
4005	22	1	3	1	3	1	1	2	3	2	2	4	2	2	2	2	4	2	4	3	1	4	2	4	1
4008	30	1	3	3	3	1	1	3	3	2	2	4	4	2	2	2	2	4	4	3	3	2	2	1	1
4010	43	1	1	3	3	1	1	3	3	2	2	4	4	2	2	2	2	4	4	3	3	2	2	1	1
4011	7	1	1	3	3	3	3	3	3	4	4	2	2	2	2	4	4	2	2	3	3	4	4	1	1
4014	65	2	3	1	3	1	1	2	3	2	4	2	2	2	2	4	4	2	2	3	1	4	4	4	1
4022	30	1	2	3	3	1	3	3	3	2	4	4	2	2	2	2	4	2	4	3	3	4	2	1	1
4031	48	1	1	1	3	3	3	3	3	2	4	2	2	2	4	4	4	2	2	3	1	4	2	1	1
4032	25	1	1	1	3	1	3	3	3	2	2	4	2	2	4	2	4	2	4	3	1	2	2	1	1
4033	55	1	1	3	3	1	3	3	3	2	4	4	2	2	2	2	4	2	4	3	3	4	2	1	1
4037	50	2	2	1	3	1	3	2	3	2	4	2	2	2	2	4	4	2	2	3	1	4	4	4	1
4038	15	2	1	3	3	1	3	3	3	2	4	4	2	2	2	2	4	2	4	3	3	4	2	1	1
4041	50	1	1	1	3	1	3	3	3	2	2	4	2	2	4	2	4	2	4	3	1	2	2	1	1
4042	27	1	1	1	3	1	1	3	3	2	2	4	2	2	2	2	4	2	4	3	1	4	2	4	1
4044	27	1	1	3	3	1	1	3	3	2	2	4	4	2	2	2	2	4	4	3	3	2	2	1	1
4051	28	1	1	3	3	1	3	3	3	2	4	4	2	2	2	2	4	2	4	3	3	4	2	1	1
4052	45	1	1	3	3	1	3	3	3	2	4	4	2	2	2	2	4	2	4	3	3	4	2	1	1
4056	39	2	2	1	3	1	3	3	3	2	2	4	2	2	4	2	4	2	4	3	1	2	2	1	1
4057	62	1	1	1	3	1	3	3	3	2	2	4	2	2	4	2	4	2	4	3	1	2	2	1	1
4063	39	1	1	3	3	1	1	3	3	2	2	4	4	2	2	2	2	4	4	3	3	2	2	1	1
4068	48	2	1	1	3	1	3	3	3	2	2	4	2	2	2	2	4	2	4	3	1	4	2	1	1
4071	27	2	1	3	3	1	1	3	3	2	2	4	4	2	2	2	2	4	4	3	3	2	2	1	1
4079	26	1	2	3	3	1	1	3	3	2	2	4	4	2	2	0	0	4	4	3	3	2	2	1	1
4082	40	2	3	3	3	1	3	3	3	2	4	4	2	2	2	4	4	2	4	3	3	4	2	1	1
4089	47	2	2	3	3	1	1	3	3	2	2	4	4	2	2	4	4	4	4	3	3	2	2	1	1
4090	70	1	1	1	3	1	3	3	3	2	4	2	2	2	4	4	4	2	2	3	1	4	2	1	1
4091	27	2	1	3	3	1	1	3	3	2	2	4	4	2	2	2	2	4	4	3	3	2	2	1	1
4109	45	1	2	1	3	1	3	3	3	2	2	4	2	2	4	2	4	2	4	3	1	2	2	1	1
			1 = CONTROL	1 = A
			2 = CROHN'S	2 = C
			3 = UC	3 = G
				4 = T
				0 = X
