# Supplementary material for: Association of ATG16L1 gene haplotype with inflammatory bowel disease in Indians
Source: PLoS One. 2017 May 19;12(5):e0178291. doi: 10.1371/journal.pone.0178291 (PMC5438258; doi:10.1371/journal.pone.0178291)
Supplement: S2 Table — (XLSX) [file pone.0178291.s002.xlsx]

## Sheet: HaploReg Queries
Query SNP: rs4663421 and variants with r2 >= 0.8
chr	pos (hg38)	LD	LD	variant	Ref	Alt	AFR	AMR	ASN	EUR	SiPhy	Promoter	Enhancer	DNAse	Proteins	Motifs	NHGRI/EBI	GRASP QTL	Selected eQTL	GENCODE	dbSNP
		(r²)	(D')				freq	freq	freq	freq	cons	histone marks	histone marks		bound	changed	GWAS hits	hits	hits	genes	func annot
2	233238610	0.8	0.91	rs7587485	G	C	0.03	0.05	0.08	0.05			BLD							ATG16L1
2	233239598	0.8	0.91	rs73110037	C	A	0.06	0.07	0.08	0.05		BLD	BLD, THYM	ESDR						ATG16L1
2	233243863	0.8	0.91	rs13432541	G	A	0.09	0.07	0.08	0.05			6 tissues	PLCNT		7 altered motifs				ATG16L1
2	233245968	0.8	0.91	rs12474375	C	T	0.01	0.05	0.08	0.05			BRST, SKIN			5 altered motifs				ATG16L1
2	233249126	0.8	0.91	rs12477844	C	T	0.02	0.05	0.08	0.05		BLD	BLD, THYM	6 tissues		GR				ATG16L1
2	233255846	0.8	0.91	rs10186415	G	A	0.09	0.07	0.08	0.05										ATG16L1	intronic
2	233257361	0.8	0.91	rs77591382	A	G	0.03	0.05	0.08	0.05			BLD			Ets				ATG16L1	intronic
2	233259396	0.8	0.91	rs1441090	G	A	0.09	0.07	0.08	0.05			BLD, STRM, LNG			CCNT2,ZNF219				ATG16L1	intronic
2	233262813	0.8	0.91	rs73110098	G	A	0.09	0.07	0.08	0.05			BLD, PLCNT, GI	SKIN		5 altered motifs				ATG16L1	intronic
2	233277113	0.86	0.94	rs12472475	G	A	0.09	0.07	0.07	0.05						CEBPA,E2F				ATG16L1	intronic
2	233285017	0.83	0.91	rs4663402	A	T	0.01	0.05	0.07	0.05										ATG16L1	intronic
2	233293012	1	1	rs4663420	T	C	0.01	0.05	0.07	0.05										ATG16L1	intronic
2	233293054	1	1	rs4663421	G	C	0.09	0.07	0.08	0.05						Hic1		1 hit		ATG16L1	intronic
2	233296693	0.86	1	rs74713450	T	A	0.01	0.04	0.07	0.04					POL24H8,POL2	Foxl1,Pou2f2,Pou5f1				1kb 3' of ATG16L1
2	233296696	0.86	1	rs12617453	A	T	0.01	0.04	0.07	0.04					POL2	DMRT5,Foxp1,Mrg				1kb 3' of ATG16L1
2	233298434	0.97	1	rs140725980	A	G	0.01	0.05	0.07	0.05			GI			5 altered motifs				2.8kb 3' of ATG16L1
2	233299399	1	1	rs58040982	G	A	0.02	0.05	0.07	0.05						5 altered motifs				3.7kb 3' of ATG16L1
2	233300529	1	1	rs150640139	CAAAAG	C	0.01	0.05	0.07	0.05			LNG	LNG		7 altered motifs				4.9kb 3' of ATG16L1
http://archive.broadinstitute.org/mammals/haploreg/haploreg.php
Query SNP: rs4663402 and variants with r2 >= 0.8
chr	pos (hg38)	LD	LD	variant	Ref	Alt	AFR	AMR	ASN	EUR	SiPhy	Promoter	Enhancer	DNAse	Proteins	Motifs	NHGRI/EBI	GRASP QTL	Selected eQTL	GENCODE	dbSNP
		(r²)	(D')				freq	freq	freq	freq	cons	histone marks	histone marks		bound	changed	GWAS hits	hits	hits	genes	func annot
2	233234045	0.83	0.94	rs4663340	T	C	0.06	0.05	0.08	0.04			BLD, THYM	BLD		7 altered motifs				ATG16L1
2	233238610	0.91	0.97	rs7587485	G	C	0.03	0.05	0.08	0.05			BLD							ATG16L1
2	233239598	0.91	0.97	rs73110037	C	A	0.06	0.07	0.08	0.05		BLD	BLD, THYM	ESDR						ATG16L1
2	233240299	0.86	0.94	rs74660875	A	C	0.07	0.03	0.07	0.05		BLD	4 tissues			Foxp1,TATA				ATG16L1
2	233240591	0.86	0.94	rs57215884	A	G	0.01	0.05	0.08	0.05		BLD	6 tissues							ATG16L1
2	233243863	0.91	0.97	rs13432541	G	A	0.09	0.07	0.08	0.05			6 tissues	PLCNT		7 altered motifs				ATG16L1
2	233245968	0.91	0.97	rs12474375	C	T	0.01	0.05	0.08	0.05			BRST, SKIN			5 altered motifs				ATG16L1
2	233246290	0.81	0.94	rs4663346	G	C	0.11	0.07	0.08	0.05			BRST, SKIN			Pax-4				ATG16L1
2	233249126	0.91	0.97	rs12477844	C	T	0.02	0.05	0.08	0.05		BLD	BLD, THYM	6 tissues		GR				ATG16L1
2	233255846	0.91	0.97	rs10186415	G	A	0.09	0.07	0.08	0.05										ATG16L1	intronic
2	233257361	0.91	0.97	rs77591382	A	G	0.03	0.05	0.08	0.05			BLD			Ets				ATG16L1	intronic
2	233259396	0.91	0.97	rs1441090	G	A	0.09	0.07	0.08	0.05			BLD, STRM, LNG			CCNT2,ZNF219				ATG16L1	intronic
2	233262813	0.91	0.97	rs73110098	G	A	0.09	0.07	0.08	0.05			BLD, PLCNT, GI	SKIN		5 altered motifs				ATG16L1	intronic
2	233277113	0.97	1	rs12472475	G	A	0.09	0.07	0.07	0.05						CEBPA,E2F				ATG16L1	intronic
2	233285017	1	1	rs4663402	A	T	0.01	0.05	0.07	0.05										ATG16L1	intronic
2	233293012	0.83	0.91	rs4663420	T	C	0.01	0.05	0.07	0.05										ATG16L1	intronic
2	233293054	0.83	0.91	rs4663421	G	C	0.09	0.07	0.08	0.05						Hic1		1 hit		ATG16L1	intronic
2	233298434	0.8	0.91	rs140725980	A	G	0.01	0.05	0.07	0.05			GI			5 altered motifs				2.8kb 3' of ATG16L1
2	233299399	0.83	0.91	rs58040982	G	A	0.02	0.05	0.07	0.05						5 altered motifs				3.7kb 3' of ATG16L1
2	233300529	0.83	0.91	rs150640139	CAAAAG	C	0.01	0.05	0.07	0.05			LNG	LNG		7 altered motifs				4.9kb 3' of ATG16L1
